# Supplementary material for: Diosgenin hemihydrate
Source: Acta Crystallogr Sect E Struct Rep Online. 2012 Jul 7;68(Pt 8):o2357. doi: 10.1107/S1600536812027912 (PMC3414290; doi:10.1107/S1600536812027912)
Supplement: Supplementary file 1 [file e-68-o2357-sup1.cif]

##############################################################################
#                                                                            #
# This CIF contains the data in a paper accepted for publication in          #
# Acta Crystallographica Section E. It conforms to the requirements of       #
# Notes for Authors for Acta Crystallographica Section E, and has been       #
# peer reviewed under the auspices of the IUCr Commission on Journals.       #
#                                                                            #
# Full details of the Crystallographic Information File format               #
# are given in the paper "The Crystallographic Information File (CIF):       #
# a New Standard Archive File for Crystallography" by S. R. Hall, F. H.      #
# Allen and I. D. Brown [Acta Cryst. (1991), A47, 655-685].                  #
#                                                                            #
# The current version of the core CIF dictionary is obtainable from          #
# ftp://ftp.iucr.org/pub/cif_core.dic.                                       #
#                                                                            #
# Software is freely available for graphical display of the structure(s)     #
# in this CIF. For information consult the CIF software page                 #
# http://www.iucr.org/resources/cif/software.                                #
#                                                                            #
# This file may be used for bona fide research purposes within the           #
# scientific community so long as proper attribution is given to the journal # 
# article from which it was obtained.                                        #
#                                                                            #
##############################################################################
data_I
_audit_creation_method     SHELXL97
_chemical_name_systematic
;
(25<i>R</i>)-Spirost-5-en-3-ol hemihydrate
;
_chemical_name_common
;
Diosgenin hemihydrate
;
_chemical_formula_moiety     'C27 H42 O3, 0.5(H2 O)'
_chemical_formula_sum     'C27 H43 O3.50'
_chemical_formula_iupac     'C27 H42 O3, 0.5H2 O'
_chemical_formula_weight     423.61
_chemical_melting_point     590
_symmetry_cell_setting     orthorhombic
_symmetry_space_group_name_H-M     'P 21 21 21'
_symmetry_space_group_name_Hall     'P 2ac 2ab'
loop_
    _symmetry_equiv_pos_as_xyz
    'x, y, z'
    '-x+1/2, -y, z+1/2'
    '-x, y+1/2, -z+1/2'
    'x+1/2, -y+1/2, -z'
_cell_length_a     7.3483(5)
_cell_length_b     19.698(2)
_cell_length_c     33.440(3)
_cell_angle_alpha     90.00
_cell_angle_beta     90.00
_cell_angle_gamma     90.00
_cell_volume     4840.3(8)
_cell_formula_units_Z     8
_cell_measurement_reflns_used     1880
_cell_measurement_theta_min     3.4644
_cell_measurement_theta_max     67.6627
_cell_measurement_temperature     136(2)
_exptl_crystal_description     plate
_exptl_crystal_colour     colourless
_exptl_crystal_size_max     0.5031
_exptl_crystal_size_mid     0.1715
_exptl_crystal_size_min     0.0309
_exptl_crystal_density_diffrn     1.163
_exptl_crystal_density_meas     ?
_exptl_crystal_density_method     'not measured'
_exptl_crystal_F_000     1864
loop_
    _exptl_crystal_face_index_h
    _exptl_crystal_face_index_k
    _exptl_crystal_face_index_l
    _exptl_crystal_face_perp_dist
    0 -13 2 0.0857
    0 13 -2 0.0857
    5 0 2 0.2487
    -5 0 -2 0.2487
    0 1 22 0.0155
    0 -1 -22 0.0155
_exptl_absorpt_coefficient_mu     0.582
_exptl_absorpt_correction_type     analytical
_exptl_absorpt_process_details
;
[CrysAlis PRO (Oxford Diffraction, 2009); based on expressions derived
by
Clark & Reid (1995)]
;
_exptl_absorpt_correction_T_min     0.821
_exptl_absorpt_correction_T_max     0.981
_exptl_special_details     ?
_diffrn_ambient_temperature     136(2)
_diffrn_radiation_type     CuK\a
_diffrn_radiation_wavelength     1.54180
_diffrn_radiation_source     'Enhance (Cu) X-ray Source'
_diffrn_radiation_monochromator     graphite
_diffrn_measurement_device_type     'Oxford Diffraction Xcalibur Atlas Gemini'
_diffrn_measurement_method     '\w scans'
_diffrn_detector_area_resol_mean     10.4685
_diffrn_reflns_number     17450
_diffrn_reflns_av_R_equivalents     0.1313
_diffrn_reflns_av_sigmaI/netI     0.1084
_diffrn_reflns_theta_min     3.47
_diffrn_reflns_theta_max     67.40
_diffrn_reflns_theta_full     67.40
_diffrn_measured_fraction_theta_max     0.998
_diffrn_measured_fraction_theta_full     0.998
_diffrn_reflns_limit_h_min     -5
_diffrn_reflns_limit_h_max     8
_diffrn_reflns_limit_k_min     -20
_diffrn_reflns_limit_k_max     23
_diffrn_reflns_limit_l_min     -40
_diffrn_reflns_limit_l_max     34
_diffrn_standards_number     ?
_diffrn_standards_interval_count     ?
_diffrn_standards_interval_time     ?
_diffrn_standards_decay_%     ?
_refine_special_details     ?
_reflns_number_total     4918
_reflns_number_gt     3573
_reflns_threshold_expression     I>2\s(I)
_refine_ls_structure_factor_coef     Fsqd
_refine_ls_matrix_type     full
_refine_ls_R_factor_all     0.0993
_refine_ls_R_factor_gt     0.0722
_refine_ls_wR_factor_gt     0.1588
_refine_ls_wR_factor_ref     0.1771
_refine_ls_goodness_of_fit_ref     1.130
_refine_ls_restrained_S_all     1.130
_refine_ls_number_reflns     4918
_refine_ls_number_parameters     570
_refine_ls_number_restraints     3
_refine_ls_number_constraints     0
_refine_ls_hydrogen_treatment     mixed
_refine_ls_weighting_scheme     calc
_refine_ls_weighting_details
                        'w=1/[\s^2^(Fo^2^)+(0.05P)^2^] where P=(Fo^2^+2Fc^2^)/3'
_atom_sites_solution_hydrogens     geom
_atom_sites_solution_primary     direct
_atom_sites_solution_secondary     difmap
_refine_ls_shift/su_max     0.000
_refine_ls_shift/su_mean     0.000
_refine_diff_density_max     0.305
_refine_diff_density_min     -0.357
_refine_ls_extinction_method     none
_refine_ls_extinction_coef     ?
_refine_ls_abs_structure_details     ?
_refine_ls_abs_structure_Flack     ?
loop_
    _atom_type_symbol
    _atom_type_description
    _atom_type_scat_dispersion_real
    _atom_type_scat_dispersion_imag
    _atom_type_scat_source
    'C' 'C' 0.0181 0.0091
                         'International Tables Vol C Tables 4.2.6.8 and 6.1.1.4'
    'H' 'H' 0.0000 0.0000
                         'International Tables Vol C Tables 4.2.6.8 and 6.1.1.4'
    'O' 'O' 0.0492 0.0322
                         'International Tables Vol C Tables 4.2.6.8 and 6.1.1.4'
_computing_data_collection     'CrysAlis CCD (Oxford Diffraction, 2009)'
_computing_cell_refinement     'CrysAlis CCD (Oxford Diffraction, 2009)'
_computing_data_reduction     'CrysAlis RED (Oxford Diffraction, 2009)'
_computing_structure_solution     'SHELXS97 (Sheldrick, 2008)'
_computing_structure_refinement     'SHELXL97 (Sheldrick, 2008)'
_computing_molecular_graphics
;
SHELXTL (Sheldrick, 2008) and Mercury (Macrae <i>et al.</i>,
2008)
;
_computing_publication_material     'SHELXL97 (Sheldrick, 2008)'
loop_
    _atom_site_type_symbol
    _atom_site_label
    _atom_site_fract_x
    _atom_site_fract_y
    _atom_site_fract_z
    _atom_site_U_iso_or_equiv
    _atom_site_adp_type
    _atom_site_calc_flag
    _atom_site_refinement_flags
    _atom_site_occupancy
    _atom_site_symmetry_multiplicity
    _atom_site_disorder_assembly
    _atom_site_disorder_group
    C C1 -0.5923(7) 0.7342(3) 0.13594(14) 0.0290(12) Uani d . 1 1 . .
    H H1A -0.7238 0.7308 0.1421 0.035 Uiso calc R 1 1 . .
    H H1B -0.5541 0.7815 0.1413 0.035 Uiso calc R 1 1 . .
    C C2 -0.5635(7) 0.7189(3) 0.09132(15) 0.0334(13) Uani d . 1 1 . .
    H H2A -0.6112 0.6731 0.0851 0.040 Uiso calc R 1 1 . .
    H H2B -0.6317 0.7523 0.0750 0.040 Uiso calc R 1 1 . .
    C C3 -0.3633(7) 0.7222(3) 0.08070(15) 0.0289(11) Uani d . 1 1 . .
    H H3A -0.3172 0.7694 0.0851 0.035 Uiso calc R 1 1 . .
    O O3 -0.3447(5) 0.7044(2) 0.03903(10) 0.0320(8) Uani d . 1 1 . .
    H H3 -0.233(9) 0.695(3) 0.0297(17) 0.038 Uiso d . 1 1 . .
    C C4 -0.2557(7) 0.6725(3) 0.10695(15) 0.0308(12) Uani d . 1 1 . .
    H H4A -0.2920 0.6254 0.1002 0.037 Uiso calc R 1 1 . .
    H H4B -0.1243 0.6773 0.1011 0.037 Uiso calc R 1 1 . .
    C C5 -0.2877(7) 0.6847(3) 0.15135(15) 0.0272(11) Uani d . 1 1 . .
    C C6 -0.1487(7) 0.6917(3) 0.17587(15) 0.0279(11) Uani d . 1 1 . .
    H H6A -0.0298 0.6915 0.1647 0.033 Uiso calc R 1 1 . .
    C C7 -0.1669(7) 0.7001(3) 0.22032(14) 0.0259(11) Uani d . 1 1 . .
    H H7A -0.1392 0.7477 0.2275 0.031 Uiso calc R 1 1 . .
    H H7B -0.0762 0.6707 0.2338 0.031 Uiso calc R 1 1 . .
    C C8 -0.3565(7) 0.6821(2) 0.23572(14) 0.0237(11) Uani d . 1 1 . .
    H H8A -0.3715 0.6316 0.2348 0.028 Uiso calc R 1 1 . .
    C C9 -0.4999(7) 0.7147(2) 0.20819(14) 0.0231(10) Uani d . 1 1 . .
    H H9A -0.4682 0.7640 0.2064 0.028 Uiso calc R 1 1 . .
    C C10 -0.4859(7) 0.6858(2) 0.16451(15) 0.0248(11) Uani d . 1 1 . .
    C C11 -0.6944(7) 0.7113(3) 0.22522(15) 0.0310(12) Uani d . 1 1 . .
    H H11A -0.7748 0.7406 0.2089 0.037 Uiso calc R 1 1 . .
    H H11B -0.7397 0.6641 0.2229 0.037 Uiso calc R 1 1 . .
    C C12 -0.7067(7) 0.7334(3) 0.26892(15) 0.0284(11) Uani d . 1 1 . .
    H H12A -0.8326 0.7265 0.2787 0.034 Uiso calc R 1 1 . .
    H H12B -0.6780 0.7824 0.2710 0.034 Uiso calc R 1 1 . .
    C C13 -0.5748(7) 0.6930(3) 0.29506(14) 0.0257(11) Uani d . 1 1 . .
    C C14 -0.3842(7) 0.7060(2) 0.27863(14) 0.0249(11) Uani d . 1 1 . .
    H H14A -0.3683 0.7564 0.2782 0.030 Uiso calc R 1 1 . .
    C C15 -0.2581(7) 0.6793(3) 0.31154(14) 0.0289(11) Uani d . 1 1 . .
    H H15A -0.2504 0.6291 0.3111 0.035 Uiso calc R 1 1 . .
    H H15B -0.1342 0.6986 0.3091 0.035 Uiso calc R 1 1 . .
    C C16 -0.3531(7) 0.7045(3) 0.34912(15) 0.0274(11) Uani d . 1 1 . .
    H H16A -0.2916 0.7462 0.3595 0.033 Uiso calc R 1 1 . .
    C C17 -0.5543(7) 0.7201(2) 0.33852(15) 0.0263(11) Uani d . 1 1 . .
    H H17A -0.5735 0.7704 0.3386 0.032 Uiso calc R 1 1 . .
    C C18 -0.6231(8) 0.6166(3) 0.29475(16) 0.0329(12) Uani d . 1 1 . .
    H H18A -0.6083 0.5985 0.2676 0.049 Uiso calc R 1 1 . .
    H H18B -0.7496 0.6106 0.3034 0.049 Uiso calc R 1 1 . .
    H H18C -0.5422 0.5922 0.3131 0.049 Uiso calc R 1 1 . .
    C C19 -0.5637(8) 0.6130(3) 0.16203(16) 0.0368(13) Uani d . 1 1 . .
    H H19A -0.5277 0.5923 0.1366 0.055 Uiso calc R 1 1 . .
    H H19B -0.6968 0.6148 0.1637 0.055 Uiso calc R 1 1 . .
    H H19C -0.5160 0.5859 0.1842 0.055 Uiso calc R 1 1 . .
    C C20 -0.6654(8) 0.6881(3) 0.37263(15) 0.0331(12) Uani d . 1 1 . .
    H H20A -0.7202 0.6451 0.3622 0.040 Uiso calc R 1 1 . .
    C C21 -0.8195(9) 0.7317(4) 0.38853(18) 0.0487(16) Uani d . 1 1 . .
    H H21A -0.8803 0.7080 0.4106 0.073 Uiso calc R 1 1 . .
    H H21B -0.9073 0.7404 0.3671 0.073 Uiso calc R 1 1 . .
    H H21C -0.7703 0.7750 0.3982 0.073 Uiso calc R 1 1 . .
    C C22 -0.5214(8) 0.6686(3) 0.40287(14) 0.0314(12) Uani d . 1 1 . .
    O O22 -0.3637(5) 0.65326(18) 0.38008(10) 0.0306(8) Uani d . 1 1 . .
    C C23 -0.5652(9) 0.6065(3) 0.42891(16) 0.0375(13) Uani d . 1 1 . .
    H H23A -0.6838 0.6135 0.4423 0.045 Uiso calc R 1 1 . .
    H H23B -0.5756 0.5658 0.4117 0.045 Uiso calc R 1 1 . .
    C C24 -0.4197(9) 0.5945(3) 0.46013(16) 0.0382(13) Uani d . 1 1 . .
    H H24A -0.3055 0.5804 0.4468 0.046 Uiso calc R 1 1 . .
    H H24B -0.4584 0.5573 0.4781 0.046 Uiso calc R 1 1 . .
    C C25 -0.3849(9) 0.6590(3) 0.48480(16) 0.0388(14) Uani d . 1 1 . .
    H H25A -0.4967 0.6702 0.5005 0.047 Uiso calc R 1 1 . .
    C C26 -0.3448(8) 0.7168(3) 0.45564(16) 0.0375(13) Uani d . 1 1 . .
    H H26A -0.3265 0.7594 0.4709 0.045 Uiso calc R 1 1 . .
    H H26B -0.2306 0.7068 0.4411 0.045 Uiso calc R 1 1 . .
    O O26 -0.4881(6) 0.72624(19) 0.42763(10) 0.0343(9) Uani d . 1 1 . .
    C C27 -0.2262(10) 0.6504(5) 0.5131(2) 0.062(2) Uani d . 1 1 . .
    H H27A -0.1991 0.6939 0.5260 0.094 Uiso calc R 1 1 . .
    H H27B -0.1193 0.6349 0.4982 0.094 Uiso calc R 1 1 . .
    H H27C -0.2574 0.6167 0.5336 0.094 Uiso calc R 1 1 . .
    C C51 0.1484(8) 0.9123(3) 0.08829(15) 0.0332(12) Uani d . 1 1 . .
    H H51A 0.2659 0.9356 0.0929 0.040 Uiso calc R 1 1 . .
    H H51B 0.1635 0.8644 0.0966 0.040 Uiso calc R 1 1 . .
    C C52 0.1074(8) 0.9138(3) 0.04339(16) 0.0380(14) Uani d . 1 1 . .
    H H52A 0.1088 0.9614 0.0338 0.046 Uiso calc R 1 1 . .
    H H52B 0.2026 0.8884 0.0288 0.046 Uiso calc R 1 1 . .
    C C53 -0.0776(8) 0.8824(3) 0.03508(15) 0.0346(13) Uani d . 1 1 . .
    H H53A -0.0774 0.8345 0.0450 0.041 Uiso calc R 1 1 . .
    O O53 -0.1234(6) 0.8824(2) -0.00652(11) 0.0398(10) Uani d . 1 1 . .
    H H53 -0.030(10) 0.864(4) -0.0216(18) 0.048 Uiso d . 1 1 . .
    C C54 -0.2235(8) 0.9220(3) 0.05734(15) 0.0326(12) Uani d . 1 1 . .
    H H54A -0.2259 0.9694 0.0475 0.039 Uiso calc R 1 1 . .
    H H54B -0.3441 0.9015 0.0520 0.039 Uiso calc R 1 1 . .
    C C55 -0.1871(8) 0.9218(3) 0.10181(15) 0.0284(11) Uani d . 1 1 . .
    C C56 -0.3132(7) 0.8993(3) 0.12685(16) 0.0307(12) Uani d . 1 1 . .
    H H56A -0.4271 0.8861 0.1159 0.037 Uiso calc R 1 1 . .
    C C57 -0.2893(8) 0.8931(3) 0.17109(16) 0.0330(12) Uani d . 1 1 . .
    H H57A -0.2695 0.8448 0.1780 0.040 Uiso calc R 1 1 . .
    H H57B -0.4024 0.9082 0.1845 0.040 Uiso calc R 1 1 . .
    C C58 -0.1290(7) 0.9352(2) 0.18683(15) 0.0265(11) Uani d . 1 1 . .
    H H58A -0.1632 0.9843 0.1866 0.032 Uiso calc R 1 1 . .
    C C59 0.0371(7) 0.9245(3) 0.15971(14) 0.0255(11) Uani d . 1 1 . .
    H H59A 0.0596 0.8745 0.1592 0.031 Uiso calc R 1 1 . .
    C C60 0.0013(8) 0.9458(3) 0.11552(15) 0.0294(12) Uani d . 1 1 . .
    C C61 0.2116(8) 0.9569(3) 0.17732(16) 0.0346(13) Uani d . 1 1 . .
    H H61A 0.3171 0.9434 0.1607 0.042 Uiso calc R 1 1 . .
    H H61B 0.2006 1.0069 0.1760 0.042 Uiso calc R 1 1 . .
    C C62 0.2473(8) 0.9358(3) 0.22073(16) 0.0353(13) Uani d . 1 1 . .
    H H62A 0.2749 0.8867 0.2217 0.042 Uiso calc R 1 1 . .
    H H62B 0.3549 0.9606 0.2309 0.042 Uiso calc R 1 1 . .
    C C63 0.0844(7) 0.9507(3) 0.24752(15) 0.0257(11) Uani d . 1 1 . .
    C C64 -0.0824(7) 0.9140(2) 0.22941(14) 0.0258(11) Uani d . 1 1 . .
    H H64A -0.0484 0.8650 0.2279 0.031 Uiso calc R 1 1 . .
    C C65 -0.2273(8) 0.9192(3) 0.26234(15) 0.0345(13) Uani d . 1 1 . .
    H H65A -0.2837 0.9648 0.2629 0.041 Uiso calc R 1 1 . .
    H H65B -0.3235 0.8845 0.2588 0.041 Uiso calc R 1 1 . .
    C C66 -0.1155(8) 0.9059(3) 0.29997(15) 0.0299(12) Uani d . 1 1 . .
    H H66A -0.1350 0.8584 0.3096 0.036 Uiso calc R 1 1 . .
    C C67 0.0877(8) 0.9178(3) 0.29005(14) 0.0268(11) Uani d . 1 1 . .
    H H67A 0.1514 0.8730 0.2886 0.032 Uiso calc R 1 1 . .
    C C68 0.0511(8) 1.0276(3) 0.25050(15) 0.0319(12) Uani d . 1 1 . .
    H H68A 0.0178 1.0454 0.2241 0.048 Uiso calc R 1 1 . .
    H H68B 0.1622 1.0501 0.2599 0.048 Uiso calc R 1 1 . .
    H H68C -0.0480 1.0364 0.2694 0.048 Uiso calc R 1 1 . .
    C C69 0.0099(9) 1.0231(3) 0.11037(16) 0.0367(13) Uani d . 1 1 . .
    H H69A -0.0763 1.0446 0.1288 0.055 Uiso calc R 1 1 . .
    H H69B -0.0218 1.0349 0.0828 0.055 Uiso calc R 1 1 . .
    H H69C 0.1334 1.0390 0.1163 0.055 Uiso calc R 1 1 . .
    C C70 0.1610(8) 0.9579(3) 0.32608(15) 0.0291(12) Uani d . 1 1 . .
    H H70A 0.1786 1.0060 0.3173 0.035 Uiso calc R 1 1 . .
    C C71 0.3431(8) 0.9323(3) 0.34269(17) 0.0397(14) Uani d . 1 1 . .
    H H71A 0.4351 0.9332 0.3215 0.060 Uiso calc R 1 1 . .
    H H71B 0.3286 0.8857 0.3525 0.060 Uiso calc R 1 1 . .
    H H71C 0.3821 0.9617 0.3647 0.060 Uiso calc R 1 1 . .
    C C72 0.0016(8) 0.9564(3) 0.35482(15) 0.0309(12) Uani d . 1 1 . .
    O O72 -0.1563(5) 0.95371(18) 0.33112(10) 0.0299(8) Uani d . 1 1 . .
    C C73 -0.0145(8) 1.0185(3) 0.38266(15) 0.0329(12) Uani d . 1 1 . .
    H H73A 0.1006 1.0242 0.3977 0.039 Uiso calc R 1 1 . .
    H H73B -0.0338 1.0598 0.3664 0.039 Uiso calc R 1 1 . .
    C C74 -0.1697(9) 1.0106(3) 0.41173(16) 0.0380(13) Uani d . 1 1 . .
    H H74A -0.2865 1.0105 0.3970 0.046 Uiso calc R 1 1 . .
    H H74B -0.1708 1.0495 0.4305 0.046 Uiso calc R 1 1 . .
    C C75 -0.1508(9) 0.9442(3) 0.43536(15) 0.0360(13) Uani d . 1 1 . .
    H H75A -0.0380 0.9465 0.4521 0.043 Uiso calc R 1 1 . .
    C C76 -0.1306(9) 0.8864(3) 0.40496(16) 0.0360(13) Uani d . 1 1 . .
    H H76A -0.1138 0.8430 0.4195 0.043 Uiso calc R 1 1 . .
    H H76B -0.2439 0.8828 0.3891 0.043 Uiso calc R 1 1 . .
    O O76 0.0191(5) 0.89658(17) 0.37864(10) 0.0321(8) Uani d . 1 1 . .
    C C77 -0.3121(10) 0.9321(3) 0.46238(19) 0.0493(16) Uani d . 1 1 . .
    H H77A -0.3322 0.9722 0.4791 0.074 Uiso calc R 1 1 . .
    H H77B -0.2882 0.8926 0.4795 0.074 Uiso calc R 1 1 . .
    H H77C -0.4206 0.9235 0.4461 0.074 Uiso calc R 1 1 . .
    O O1W 0.0209(6) 0.6938(2) 0.01496(13) 0.0484(11) Uani d D 1 1 . .
    H H1W 0.118(6) 0.669(3) 0.015(2) 0.058 Uiso d D 1 1 . .
    H H2W 0.055(8) 0.725(2) -0.0017(17) 0.058 Uiso d D 1 1 . .
loop_
    _atom_site_aniso_label
    _atom_site_aniso_U_11
    _atom_site_aniso_U_22
    _atom_site_aniso_U_33
    _atom_site_aniso_U_12
    _atom_site_aniso_U_13
    _atom_site_aniso_U_23
    C1 0.019(3) 0.036(3) 0.032(3) 0.005(2) -0.001(2) -0.004(2)
    C2 0.026(3) 0.039(3) 0.035(3) 0.008(3) 0.000(2) -0.002(2)
    C3 0.027(3) 0.027(3) 0.033(3) 0.002(2) -0.002(2) -0.005(2)
    O3 0.026(2) 0.039(2) 0.0305(18) 0.0009(18) 0.0054(17) -0.0040(15)
    C4 0.022(3) 0.036(3) 0.034(3) 0.003(2) -0.001(2) -0.004(2)
    C5 0.022(3) 0.024(3) 0.035(3) 0.002(2) 0.001(2) -0.001(2)
    C6 0.020(3) 0.027(3) 0.036(3) 0.002(2) 0.008(2) 0.002(2)
    C7 0.019(3) 0.029(3) 0.030(2) 0.001(2) -0.002(2) -0.0029(19)
    C8 0.024(3) 0.016(2) 0.031(2) -0.002(2) -0.001(2) -0.0033(18)
    C9 0.022(2) 0.016(2) 0.031(2) -0.001(2) 0.000(2) -0.0039(17)
    C10 0.019(3) 0.019(2) 0.037(3) 0.001(2) 0.000(2) 0.0010(19)
    C11 0.028(3) 0.032(3) 0.034(3) 0.004(2) -0.004(2) -0.001(2)
    C12 0.017(3) 0.033(3) 0.036(3) 0.003(2) 0.002(2) -0.001(2)
    C13 0.024(3) 0.024(3) 0.029(2) 0.005(2) -0.001(2) 0.0004(19)
    C14 0.026(3) 0.014(2) 0.035(3) 0.002(2) 0.002(2) -0.0013(18)
    C15 0.026(3) 0.030(3) 0.031(3) -0.001(2) 0.001(2) 0.0035(19)
    C16 0.028(3) 0.023(3) 0.031(2) -0.002(2) 0.003(2) 0.0028(19)
    C17 0.028(3) 0.017(2) 0.034(3) 0.001(2) 0.000(2) -0.0029(19)
    C18 0.029(3) 0.027(3) 0.042(3) -0.004(2) 0.002(3) 0.003(2)
    C19 0.040(3) 0.026(3) 0.045(3) -0.009(3) -0.002(3) -0.007(2)
    C20 0.031(3) 0.036(3) 0.032(3) -0.006(3) 0.000(2) -0.001(2)
    C21 0.033(3) 0.070(5) 0.043(3) 0.015(3) 0.004(3) 0.009(3)
    C22 0.034(3) 0.036(3) 0.024(2) 0.001(3) 0.002(2) -0.003(2)
    O22 0.030(2) 0.031(2) 0.0306(18) 0.0057(17) 0.0020(17) 0.0077(14)
    C23 0.041(3) 0.038(3) 0.034(3) -0.005(3) 0.000(3) 0.003(2)
    C24 0.045(3) 0.034(3) 0.035(3) 0.001(3) 0.006(3) 0.004(2)
    C25 0.036(3) 0.046(3) 0.034(3) 0.002(3) -0.003(3) 0.000(2)
    C26 0.035(3) 0.043(3) 0.035(3) 0.000(3) 0.000(3) -0.006(2)
    O26 0.036(2) 0.031(2) 0.0358(18) 0.0032(18) -0.0001(18) -0.0039(15)
    C27 0.045(4) 0.092(6) 0.050(4) -0.005(4) -0.006(4) 0.010(4)
    C51 0.024(3) 0.041(3) 0.035(3) 0.004(3) 0.003(2) -0.002(2)
    C52 0.032(3) 0.045(3) 0.036(3) 0.004(3) 0.005(3) -0.001(2)
    C53 0.036(3) 0.038(3) 0.030(3) 0.004(3) -0.005(3) 0.000(2)
    O53 0.043(3) 0.044(2) 0.0317(19) 0.003(2) -0.0002(19) -0.0063(16)
    C54 0.026(3) 0.036(3) 0.036(3) 0.002(3) -0.003(2) 0.000(2)
    C55 0.030(3) 0.020(3) 0.036(3) 0.004(2) -0.005(2) 0.0000(19)
    C56 0.024(3) 0.030(3) 0.038(3) 0.000(2) 0.003(2) -0.006(2)
    C57 0.025(3) 0.036(3) 0.038(3) -0.004(3) 0.001(2) -0.002(2)
    C58 0.026(3) 0.019(3) 0.034(3) 0.002(2) -0.002(2) -0.0015(18)
    C59 0.023(3) 0.022(2) 0.031(3) 0.006(2) -0.001(2) 0.0004(19)
    C60 0.031(3) 0.026(3) 0.032(2) 0.001(2) -0.001(3) 0.0020(19)
    C61 0.027(3) 0.040(3) 0.037(3) 0.000(3) 0.002(3) 0.004(2)
    C62 0.032(3) 0.034(3) 0.040(3) 0.003(3) -0.004(3) 0.002(2)
    C63 0.025(3) 0.021(3) 0.032(2) -0.003(2) 0.002(2) 0.0010(19)
    C64 0.029(3) 0.014(2) 0.035(3) 0.002(2) -0.002(2) 0.0031(18)
    C65 0.030(3) 0.038(3) 0.036(3) -0.008(3) 0.004(3) -0.002(2)
    C66 0.039(3) 0.019(3) 0.032(3) -0.005(2) 0.003(3) 0.0017(19)
    C67 0.035(3) 0.013(2) 0.033(3) 0.007(2) 0.001(2) 0.0033(18)
    C68 0.036(3) 0.026(3) 0.033(3) -0.003(2) -0.004(3) 0.003(2)
    C69 0.040(3) 0.037(3) 0.033(3) -0.002(3) -0.003(3) 0.003(2)
    C70 0.035(3) 0.023(2) 0.030(3) 0.002(2) -0.002(2) 0.0025(19)
    C71 0.031(3) 0.049(4) 0.039(3) -0.001(3) 0.000(3) 0.000(2)
    C72 0.031(3) 0.029(3) 0.033(3) -0.007(3) -0.002(3) 0.002(2)
    O72 0.030(2) 0.0288(18) 0.0314(18) -0.0001(17) -0.0032(17) -0.0004(14)
    C73 0.038(3) 0.024(3) 0.037(3) -0.003(3) -0.005(3) 0.000(2)
    C74 0.045(3) 0.034(3) 0.035(3) 0.006(3) 0.005(3) -0.007(2)
    C75 0.037(3) 0.041(3) 0.030(3) 0.004(3) 0.000(3) -0.001(2)
    C76 0.044(4) 0.028(3) 0.037(3) 0.001(3) 0.001(3) 0.003(2)
    O76 0.037(2) 0.0231(18) 0.0366(18) 0.0018(18) 0.0021(18) 0.0035(14)
    C77 0.054(4) 0.049(4) 0.045(3) 0.002(3) 0.007(3) 0.001(3)
    O1W 0.038(2) 0.053(3) 0.053(2) 0.005(2) 0.010(2) 0.009(2)
_geom_special_details     ?
loop_
    _geom_bond_atom_site_label_1
    _geom_bond_atom_site_label_2
    _geom_bond_site_symmetry_2
    _geom_bond_distance
    _geom_bond_publ_flag
    C1 C2 . 1.537(7) ?
    C1 C10 . 1.559(7) ?
    C1 H1A . 0.9900 ?
    C1 H1B . 0.9900 ?
    C2 C3 . 1.515(8) ?
    C2 H2A . 0.9900 ?
    C2 H2B . 0.9900 ?
    C3 O3 . 1.443(6) ?
    C3 C4 . 1.535(7) ?
    C3 H3A . 1.0000 ?
    O3 H3 . 0.90(7) ?
    C4 C5 . 1.522(7) ?
    C4 H4A . 0.9900 ?
    C4 H4B . 0.9900 ?
    C5 C6 . 1.316(8) ?
    C5 C10 . 1.522(7) ?
    C6 C7 . 1.502(7) ?
    C6 H6A . 0.9500 ?
    C7 C8 . 1.527(7) ?
    C7 H7A . 0.9900 ?
    C7 H7B . 0.9900 ?
    C8 C14 . 1.524(7) ?
    C8 C9 . 1.541(7) ?
    C8 H8A . 1.0000 ?
    C9 C11 . 1.540(7) ?
    C9 C10 . 1.571(6) ?
    C9 H9A . 1.0000 ?
    C10 C19 . 1.546(7) ?
    C11 C12 . 1.528(7) ?
    C11 H11A . 0.9900 ?
    C11 H11B . 0.9900 ?
    C12 C13 . 1.529(7) ?
    C12 H12A . 0.9900 ?
    C12 H12B . 0.9900 ?
    C13 C14 . 1.526(7) ?
    C13 C18 . 1.546(8) ?
    C13 C17 . 1.556(7) ?
    C14 C15 . 1.532(7) ?
    C14 H14A . 1.0000 ?
    C15 C16 . 1.521(7) ?
    C15 H15A . 0.9900 ?
    C15 H15B . 0.9900 ?
    C16 O22 . 1.448(6) ?
    C16 C17 . 1.551(7) ?
    C16 H16A . 1.0000 ?
    C17 C20 . 1.538(7) ?
    C17 H17A . 1.0000 ?
    C18 H18A . 0.9800 ?
    C18 H18B . 0.9800 ?
    C18 H18C . 0.9800 ?
    C19 H19A . 0.9800 ?
    C19 H19B . 0.9800 ?
    C19 H19C . 0.9800 ?
    C20 C22 . 1.513(8) ?
    C20 C21 . 1.518(8) ?
    C20 H20A . 1.0000 ?
    C21 H21A . 0.9800 ?
    C21 H21B . 0.9800 ?
    C21 H21C . 0.9800 ?
    C22 O22 . 1.420(7) ?
    C22 O26 . 1.426(6) ?
    C22 C23 . 1.536(8) ?
    C23 C24 . 1.513(8) ?
    C23 H23A . 0.9900 ?
    C23 H23B . 0.9900 ?
    C24 C25 . 1.536(8) ?
    C24 H24A . 0.9900 ?
    C24 H24B . 0.9900 ?
    C25 C27 . 1.512(9) ?
    C25 C26 . 1.528(8) ?
    C25 H25A . 1.0000 ?
    C26 O26 . 1.422(7) ?
    C26 H26A . 0.9900 ?
    C26 H26B . 0.9900 ?
    C27 H27A . 0.9800 ?
    C27 H27B . 0.9800 ?
    C27 H27C . 0.9800 ?
    C51 C52 . 1.532(7) ?
    C51 C60 . 1.559(8) ?
    C51 H51A . 0.9900 ?
    C51 H51B . 0.9900 ?
    C52 C53 . 1.519(8) ?
    C52 H52A . 0.9900 ?
    C52 H52B . 0.9900 ?
    C53 O53 . 1.431(6) ?
    C53 C54 . 1.521(8) ?
    C53 H53A . 1.0000 ?
    O53 H53 . 0.93(7) ?
    C54 C55 . 1.511(7) ?
    C54 H54A . 0.9900 ?
    C54 H54B . 0.9900 ?
    C55 C56 . 1.326(8) ?
    C55 C60 . 1.533(8) ?
    C56 C57 . 1.495(7) ?
    C56 H56A . 0.9500 ?
    C57 C58 . 1.534(7) ?
    C57 H57A . 0.9900 ?
    C57 H57B . 0.9900 ?
    C58 C64 . 1.523(7) ?
    C58 C59 . 1.535(7) ?
    C58 H58A . 1.0000 ?
    C59 C61 . 1.548(7) ?
    C59 C60 . 1.558(7) ?
    C59 H59A . 1.0000 ?
    C60 C69 . 1.534(8) ?
    C61 C62 . 1.532(7) ?
    C61 H61A . 0.9900 ?
    C61 H61B . 0.9900 ?
    C62 C63 . 1.524(8) ?
    C62 H62A . 0.9900 ?
    C62 H62B . 0.9900 ?
    C63 C68 . 1.538(8) ?
    C63 C64 . 1.546(7) ?
    C63 C67 . 1.563(7) ?
    C64 C65 . 1.535(7) ?
    C64 H64A . 1.0000 ?
    C65 C66 . 1.525(7) ?
    C65 H65A . 0.9900 ?
    C65 H65B . 0.9900 ?
    C66 O72 . 1.436(6) ?
    C66 C67 . 1.548(8) ?
    C66 H66A . 1.0000 ?
    C67 C70 . 1.538(7) ?
    C67 H67A . 1.0000 ?
    C68 H68A . 0.9800 ?
    C68 H68B . 0.9800 ?
    C68 H68C . 0.9800 ?
    C69 H69A . 0.9800 ?
    C69 H69B . 0.9800 ?
    C69 H69C . 0.9800 ?
    C70 C72 . 1.515(8) ?
    C70 C71 . 1.534(8) ?
    C70 H70A . 1.0000 ?
    C71 H71A . 0.9800 ?
    C71 H71B . 0.9800 ?
    C71 H71C . 0.9800 ?
    C72 O72 . 1.406(7) ?
    C72 O76 . 1.429(6) ?
    C72 C73 . 1.541(7) ?
    C73 C74 . 1.507(8) ?
    C73 H73A . 0.9900 ?
    C73 H73B . 0.9900 ?
    C74 C75 . 1.534(8) ?
    C74 H74A . 0.9900 ?
    C74 H74B . 0.9900 ?
    C75 C77 . 1.509(9) ?
    C75 C76 . 1.533(8) ?
    C75 H75A . 1.0000 ?
    C76 O76 . 1.423(7) ?
    C76 H76A . 0.9900 ?
    C76 H76B . 0.9900 ?
    C77 H77A . 0.9800 ?
    C77 H77B . 0.9800 ?
    C77 H77C . 0.9800 ?
    O1W H1W . 0.87(2) ?
    O1W H2W . 0.87(2) ?
loop_
    _geom_angle_atom_site_label_1
    _geom_angle_atom_site_label_2
    _geom_angle_atom_site_label_3
    _geom_angle_site_symmetry_1
    _geom_angle_site_symmetry_3
    _geom_angle
    _geom_angle_publ_flag
    C2 C1 C10 . . 114.0(4) ?
    C2 C1 H1A . . 108.8 ?
    C10 C1 H1A . . 108.8 ?
    C2 C1 H1B . . 108.8 ?
    C10 C1 H1B . . 108.8 ?
    H1A C1 H1B . . 107.7 ?
    C3 C2 C1 . . 110.7(4) ?
    C3 C2 H2A . . 109.5 ?
    C1 C2 H2A . . 109.5 ?
    C3 C2 H2B . . 109.5 ?
    C1 C2 H2B . . 109.5 ?
    H2A C2 H2B . . 108.1 ?
    O3 C3 C2 . . 107.9(4) ?
    O3 C3 C4 . . 110.4(4) ?
    C2 C3 C4 . . 109.8(5) ?
    O3 C3 H3A . . 109.6 ?
    C2 C3 H3A . . 109.6 ?
    C4 C3 H3A . . 109.6 ?
    C3 O3 H3 . . 118(4) ?
    C5 C4 C3 . . 112.2(4) ?
    C5 C4 H4A . . 109.2 ?
    C3 C4 H4A . . 109.2 ?
    C5 C4 H4B . . 109.2 ?
    C3 C4 H4B . . 109.2 ?
    H4A C4 H4B . . 107.9 ?
    C6 C5 C10 . . 124.1(5) ?
    C6 C5 C4 . . 120.3(5) ?
    C10 C5 C4 . . 115.6(5) ?
    C5 C6 C7 . . 124.0(5) ?
    C5 C6 H6A . . 118.0 ?
    C7 C6 H6A . . 118.0 ?
    C6 C7 C8 . . 112.9(4) ?
    C6 C7 H7A . . 109.0 ?
    C8 C7 H7A . . 109.0 ?
    C6 C7 H7B . . 109.0 ?
    C8 C7 H7B . . 109.0 ?
    H7A C7 H7B . . 107.8 ?
    C14 C8 C7 . . 111.6(4) ?
    C14 C8 C9 . . 110.0(4) ?
    C7 C8 C9 . . 109.0(4) ?
    C14 C8 H8A . . 108.7 ?
    C7 C8 H8A . . 108.7 ?
    C9 C8 H8A . . 108.7 ?
    C11 C9 C8 . . 113.3(4) ?
    C11 C9 C10 . . 112.9(4) ?
    C8 C9 C10 . . 111.0(4) ?
    C11 C9 H9A . . 106.3 ?
    C8 C9 H9A . . 106.3 ?
    C10 C9 H9A . . 106.3 ?
    C5 C10 C19 . . 108.9(5) ?
    C5 C10 C1 . . 108.2(4) ?
    C19 C10 C1 . . 110.4(4) ?
    C5 C10 C9 . . 109.7(4) ?
    C19 C10 C9 . . 111.2(4) ?
    C1 C10 C9 . . 108.4(4) ?
    C12 C11 C9 . . 113.3(4) ?
    C12 C11 H11A . . 108.9 ?
    C9 C11 H11A . . 108.9 ?
    C12 C11 H11B . . 108.9 ?
    C9 C11 H11B . . 108.9 ?
    H11A C11 H11B . . 107.7 ?
    C11 C12 C13 . . 111.1(4) ?
    C11 C12 H12A . . 109.4 ?
    C13 C12 H12A . . 109.4 ?
    C11 C12 H12B . . 109.4 ?
    C13 C12 H12B . . 109.4 ?
    H12A C12 H12B . . 108.0 ?
    C14 C13 C12 . . 106.8(4) ?
    C14 C13 C18 . . 111.8(4) ?
    C12 C13 C18 . . 110.9(4) ?
    C14 C13 C17 . . 101.0(4) ?
    C12 C13 C17 . . 114.6(4) ?
    C18 C13 C17 . . 111.3(4) ?
    C8 C14 C13 . . 114.2(4) ?
    C8 C14 C15 . . 119.3(4) ?
    C13 C14 C15 . . 103.8(4) ?
    C8 C14 H14A . . 106.2 ?
    C13 C14 H14A . . 106.2 ?
    C15 C14 H14A . . 106.2 ?
    C16 C15 C14 . . 101.7(4) ?
    C16 C15 H15A . . 111.4 ?
    C14 C15 H15A . . 111.4 ?
    C16 C15 H15B . . 111.4 ?
    C14 C15 H15B . . 111.4 ?
    H15A C15 H15B . . 109.3 ?
    O22 C16 C15 . . 112.8(4) ?
    O22 C16 C17 . . 104.5(4) ?
    C15 C16 C17 . . 108.3(4) ?
    O22 C16 H16A . . 110.4 ?
    C15 C16 H16A . . 110.4 ?
    C17 C16 H16A . . 110.4 ?
    C20 C17 C16 . . 104.8(4) ?
    C20 C17 C13 . . 120.0(4) ?
    C16 C17 C13 . . 103.8(4) ?
    C20 C17 H17A . . 109.2 ?
    C16 C17 H17A . . 109.2 ?
    C13 C17 H17A . . 109.2 ?
    C13 C18 H18A . . 109.5 ?
    C13 C18 H18B . . 109.5 ?
    H18A C18 H18B . . 109.5 ?
    C13 C18 H18C . . 109.5 ?
    H18A C18 H18C . . 109.5 ?
    H18B C18 H18C . . 109.5 ?
    C10 C19 H19A . . 109.5 ?
    C10 C19 H19B . . 109.5 ?
    H19A C19 H19B . . 109.5 ?
    C10 C19 H19C . . 109.5 ?
    H19A C19 H19C . . 109.5 ?
    H19B C19 H19C . . 109.5 ?
    C22 C20 C21 . . 115.5(5) ?
    C22 C20 C17 . . 103.2(4) ?
    C21 C20 C17 . . 115.0(5) ?
    C22 C20 H20A . . 107.5 ?
    C21 C20 H20A . . 107.5 ?
    C17 C20 H20A . . 107.5 ?
    C20 C21 H21A . . 109.5 ?
    C20 C21 H21B . . 109.5 ?
    H21A C21 H21B . . 109.5 ?
    C20 C21 H21C . . 109.5 ?
    H21A C21 H21C . . 109.5 ?
    H21B C21 H21C . . 109.5 ?
    O22 C22 O26 . . 109.9(5) ?
    O22 C22 C20 . . 105.4(4) ?
    O26 C22 C20 . . 107.8(5) ?
    O22 C22 C23 . . 107.8(5) ?
    O26 C22 C23 . . 109.9(4) ?
    C20 C22 C23 . . 115.7(5) ?
    C22 O22 C16 . . 106.2(4) ?
    C24 C23 C22 . . 111.6(5) ?
    C24 C23 H23A . . 109.3 ?
    C22 C23 H23A . . 109.3 ?
    C24 C23 H23B . . 109.3 ?
    C22 C23 H23B . . 109.3 ?
    H23A C23 H23B . . 108.0 ?
    C23 C24 C25 . . 111.1(5) ?
    C23 C24 H24A . . 109.4 ?
    C25 C24 H24A . . 109.4 ?
    C23 C24 H24B . . 109.4 ?
    C25 C24 H24B . . 109.4 ?
    H24A C24 H24B . . 108.0 ?
    C27 C25 C26 . . 109.6(6) ?
    C27 C25 C24 . . 111.9(6) ?
    C26 C25 C24 . . 107.8(4) ?
    C27 C25 H25A . . 109.2 ?
    C26 C25 H25A . . 109.2 ?
    C24 C25 H25A . . 109.2 ?
    O26 C26 C25 . . 112.0(5) ?
    O26 C26 H26A . . 109.2 ?
    C25 C26 H26A . . 109.2 ?
    O26 C26 H26B . . 109.2 ?
    C25 C26 H26B . . 109.2 ?
    H26A C26 H26B . . 107.9 ?
    C26 O26 C22 . . 113.9(4) ?
    C25 C27 H27A . . 109.5 ?
    C25 C27 H27B . . 109.5 ?
    H27A C27 H27B . . 109.5 ?
    C25 C27 H27C . . 109.5 ?
    H27A C27 H27C . . 109.5 ?
    H27B C27 H27C . . 109.5 ?
    C52 C51 C60 . . 115.3(5) ?
    C52 C51 H51A . . 108.4 ?
    C60 C51 H51A . . 108.4 ?
    C52 C51 H51B . . 108.4 ?
    C60 C51 H51B . . 108.4 ?
    H51A C51 H51B . . 107.5 ?
    C53 C52 C51 . . 110.3(5) ?
    C53 C52 H52A . . 109.6 ?
    C51 C52 H52A . . 109.6 ?
    C53 C52 H52B . . 109.6 ?
    C51 C52 H52B . . 109.6 ?
    H52A C52 H52B . . 108.1 ?
    O53 C53 C52 . . 112.9(5) ?
    O53 C53 C54 . . 108.0(5) ?
    C52 C53 C54 . . 109.4(5) ?
    O53 C53 H53A . . 108.8 ?
    C52 C53 H53A . . 108.8 ?
    C54 C53 H53A . . 108.8 ?
    C53 O53 H53 . . 111(4) ?
    C55 C54 C53 . . 110.8(5) ?
    C55 C54 H54A . . 109.5 ?
    C53 C54 H54A . . 109.5 ?
    C55 C54 H54B . . 109.5 ?
    C53 C54 H54B . . 109.5 ?
    H54A C54 H54B . . 108.1 ?
    C56 C55 C54 . . 119.9(5) ?
    C56 C55 C60 . . 123.1(5) ?
    C54 C55 C60 . . 117.0(5) ?
    C55 C56 C57 . . 124.8(5) ?
    C55 C56 H56A . . 117.6 ?
    C57 C56 H56A . . 117.6 ?
    C56 C57 C58 . . 112.7(5) ?
    C56 C57 H57A . . 109.1 ?
    C58 C57 H57A . . 109.1 ?
    C56 C57 H57B . . 109.1 ?
    C58 C57 H57B . . 109.1 ?
    H57A C57 H57B . . 107.8 ?
    C64 C58 C57 . . 110.2(4) ?
    C64 C58 C59 . . 109.6(4) ?
    C57 C58 C59 . . 109.5(4) ?
    C64 C58 H58A . . 109.1 ?
    C57 C58 H58A . . 109.1 ?
    C59 C58 H58A . . 109.1 ?
    C58 C59 C61 . . 112.2(4) ?
    C58 C59 C60 . . 112.9(4) ?
    C61 C59 C60 . . 113.0(4) ?
    C58 C59 H59A . . 106.0 ?
    C61 C59 H59A . . 106.0 ?
    C60 C59 H59A . . 106.0 ?
    C55 C60 C69 . . 108.0(5) ?
    C55 C60 C59 . . 110.7(4) ?
    C69 C60 C59 . . 111.5(4) ?
    C55 C60 C51 . . 108.8(4) ?
    C69 C60 C51 . . 109.0(5) ?
    C59 C60 C51 . . 108.9(4) ?
    C62 C61 C59 . . 113.0(5) ?
    C62 C61 H61A . . 109.0 ?
    C59 C61 H61A . . 109.0 ?
    C62 C61 H61B . . 109.0 ?
    C59 C61 H61B . . 109.0 ?
    H61A C61 H61B . . 107.8 ?
    C63 C62 C61 . . 111.8(5) ?
    C63 C62 H62A . . 109.3 ?
    C61 C62 H62A . . 109.3 ?
    C63 C62 H62B . . 109.3 ?
    C61 C62 H62B . . 109.3 ?
    H62A C62 H62B . . 107.9 ?
    C62 C63 C68 . . 110.7(4) ?
    C62 C63 C64 . . 107.6(4) ?
    C68 C63 C64 . . 111.1(5) ?
    C62 C63 C67 . . 116.3(5) ?
    C68 C63 C67 . . 110.6(4) ?
    C64 C63 C67 . . 100.1(4) ?
    C58 C64 C65 . . 119.8(5) ?
    C58 C64 C63 . . 114.6(4) ?
    C65 C64 C63 . . 103.8(4) ?
    C58 C64 H64A . . 105.9 ?
    C65 C64 H64A . . 105.9 ?
    C63 C64 H64A . . 105.9 ?
    C66 C65 C64 . . 101.9(4) ?
    C66 C65 H65A . . 111.4 ?
    C64 C65 H65A . . 111.4 ?
    C66 C65 H65B . . 111.4 ?
    C64 C65 H65B . . 111.4 ?
    H65A C65 H65B . . 109.2 ?
    O72 C66 C65 . . 111.9(4) ?
    O72 C66 C67 . . 104.9(4) ?
    C65 C66 C67 . . 108.5(4) ?
    O72 C66 H66A . . 110.5 ?
    C65 C66 H66A . . 110.5 ?
    C67 C66 H66A . . 110.5 ?
    C70 C67 C66 . . 104.3(4) ?
    C70 C67 C63 . . 120.3(4) ?
    C66 C67 C63 . . 104.1(4) ?
    C70 C67 H67A . . 109.2 ?
    C66 C67 H67A . . 109.2 ?
    C63 C67 H67A . . 109.2 ?
    C63 C68 H68A . . 109.5 ?
    C63 C68 H68B . . 109.5 ?
    H68A C68 H68B . . 109.5 ?
    C63 C68 H68C . . 109.5 ?
    H68A C68 H68C . . 109.5 ?
    H68B C68 H68C . . 109.5 ?
    C60 C69 H69A . . 109.5 ?
    C60 C69 H69B . . 109.5 ?
    H69A C69 H69B . . 109.5 ?
    C60 C69 H69C . . 109.5 ?
    H69A C69 H69C . . 109.5 ?
    H69B C69 H69C . . 109.5 ?
    C72 C70 C71 . . 116.0(4) ?
    C72 C70 C67 . . 102.5(4) ?
    C71 C70 C67 . . 114.9(5) ?
    C72 C70 H70A . . 107.7 ?
    C71 C70 H70A . . 107.7 ?
    C67 C70 H70A . . 107.7 ?
    C70 C71 H71A . . 109.5 ?
    C70 C71 H71B . . 109.5 ?
    H71A C71 H71B . . 109.5 ?
    C70 C71 H71C . . 109.5 ?
    H71A C71 H71C . . 109.5 ?
    H71B C71 H71C . . 109.5 ?
    O72 C72 O76 . . 110.9(4) ?
    O72 C72 C70 . . 106.3(4) ?
    O76 C72 C70 . . 107.4(5) ?
    O72 C72 C73 . . 107.9(5) ?
    O76 C72 C73 . . 108.9(4) ?
    C70 C72 C73 . . 115.3(5) ?
    C72 O72 C66 . . 105.2(4) ?
    C74 C73 C72 . . 111.5(5) ?
    C74 C73 H73A . . 109.3 ?
    C72 C73 H73A . . 109.3 ?
    C74 C73 H73B . . 109.3 ?
    C72 C73 H73B . . 109.3 ?
    H73A C73 H73B . . 108.0 ?
    C73 C74 C75 . . 110.6(5) ?
    C73 C74 H74A . . 109.5 ?
    C75 C74 H74A . . 109.5 ?
    C73 C74 H74B . . 109.5 ?
    C75 C74 H74B . . 109.5 ?
    H74A C74 H74B . . 108.1 ?
    C77 C75 C76 . . 110.8(5) ?
    C77 C75 C74 . . 111.8(5) ?
    C76 C75 C74 . . 107.4(4) ?
    C77 C75 H75A . . 108.9 ?
    C76 C75 H75A . . 108.9 ?
    C74 C75 H75A . . 108.9 ?
    O76 C76 C75 . . 112.4(5) ?
    O76 C76 H76A . . 109.1 ?
    C75 C76 H76A . . 109.1 ?
    O76 C76 H76B . . 109.1 ?
    C75 C76 H76B . . 109.1 ?
    H76A C76 H76B . . 107.9 ?
    C76 O76 C72 . . 113.0(4) ?
    C75 C77 H77A . . 109.5 ?
    C75 C77 H77B . . 109.5 ?
    H77A C77 H77B . . 109.5 ?
    C75 C77 H77C . . 109.5 ?
    H77A C77 H77C . . 109.5 ?
    H77B C77 H77C . . 109.5 ?
    H1W O1W H2W . . 100(2) ?
loop_
    _geom_torsion_atom_site_label_1
    _geom_torsion_atom_site_label_2
    _geom_torsion_atom_site_label_3
    _geom_torsion_atom_site_label_4
    _geom_torsion_site_symmetry_1
    _geom_torsion_site_symmetry_2
    _geom_torsion_site_symmetry_3
    _geom_torsion_site_symmetry_4
    _geom_torsion
    _geom_torsion_publ_flag
    C10 C1 C2 C3 . . . . -57.4(6) ?
    C1 C2 C3 O3 . . . . 177.4(4) ?
    C1 C2 C3 C4 . . . . 57.1(6) ?
    O3 C3 C4 C5 . . . . -173.9(4) ?
    C2 C3 C4 C5 . . . . -55.0(6) ?
    C3 C4 C5 C6 . . . . -128.5(5) ?
    C3 C4 C5 C10 . . . . 53.2(6) ?
    C10 C5 C6 C7 . . . . 1.6(8) ?
    C4 C5 C6 C7 . . . . -176.5(5) ?
    C5 C6 C7 C8 . . . . 14.4(7) ?
    C6 C7 C8 C14 . . . . -167.1(4) ?
    C6 C7 C8 C9 . . . . -45.3(5) ?
    C14 C8 C9 C11 . . . . -46.5(6) ?
    C7 C8 C9 C11 . . . . -169.2(4) ?
    C14 C8 C9 C10 . . . . -174.8(4) ?
    C7 C8 C9 C10 . . . . 62.6(5) ?
    C6 C5 C10 C19 . . . . -107.5(6) ?
    C4 C5 C10 C19 . . . . 70.7(6) ?
    C6 C5 C10 C1 . . . . 132.5(5) ?
    C4 C5 C10 C1 . . . . -49.3(6) ?
    C6 C5 C10 C9 . . . . 14.4(7) ?
    C4 C5 C10 C9 . . . . -167.3(4) ?
    C2 C1 C10 C5 . . . . 51.3(6) ?
    C2 C1 C10 C19 . . . . -67.8(6) ?
    C2 C1 C10 C9 . . . . 170.2(4) ?
    C11 C9 C10 C5 . . . . -174.5(4) ?
    C8 C9 C10 C5 . . . . -46.0(5) ?
    C11 C9 C10 C19 . . . . -53.9(6) ?
    C8 C9 C10 C19 . . . . 74.5(5) ?
    C11 C9 C10 C1 . . . . 67.5(5) ?
    C8 C9 C10 C1 . . . . -164.0(4) ?
    C8 C9 C11 C12 . . . . 47.6(6) ?
    C10 C9 C11 C12 . . . . 174.9(4) ?
    C9 C11 C12 C13 . . . . -54.6(6) ?
    C11 C12 C13 C14 . . . . 59.4(6) ?
    C11 C12 C13 C18 . . . . -62.7(6) ?
    C11 C12 C13 C17 . . . . 170.2(5) ?
    C7 C8 C14 C13 . . . . 176.9(4) ?
    C9 C8 C14 C13 . . . . 55.7(5) ?
    C7 C8 C14 C15 . . . . -59.6(6) ?
    C9 C8 C14 C15 . . . . 179.3(4) ?
    C12 C13 C14 C8 . . . . -61.9(5) ?
    C18 C13 C14 C8 . . . . 59.6(6) ?
    C17 C13 C14 C8 . . . . 178.0(4) ?
    C12 C13 C14 C15 . . . . 166.5(4) ?
    C18 C13 C14 C15 . . . . -72.0(5) ?
    C17 C13 C14 C15 . . . . 46.4(5) ?
    C8 C14 C15 C16 . . . . -170.0(4) ?
    C13 C14 C15 C16 . . . . -41.4(5) ?
    C14 C15 C16 O22 . . . . 135.3(4) ?
    C14 C15 C16 C17 . . . . 20.2(5) ?
    O22 C16 C17 C20 . . . . 14.0(5) ?
    C15 C16 C17 C20 . . . . 134.4(4) ?
    O22 C16 C17 C13 . . . . -112.7(4) ?
    C15 C16 C17 C13 . . . . 7.7(5) ?
    C14 C13 C17 C20 . . . . -148.9(5) ?
    C12 C13 C17 C20 . . . . 96.8(6) ?
    C18 C13 C17 C20 . . . . -30.1(7) ?
    C14 C13 C17 C16 . . . . -32.5(5) ?
    C12 C13 C17 C16 . . . . -146.8(4) ?
    C18 C13 C17 C16 . . . . 86.3(5) ?
    C16 C17 C20 C22 . . . . 9.7(5) ?
    C13 C17 C20 C22 . . . . 125.6(5) ?
    C16 C17 C20 C21 . . . . 136.4(5) ?
    C13 C17 C20 C21 . . . . -107.7(6) ?
    C21 C20 C22 O22 . . . . -157.4(5) ?
    C17 C20 C22 O22 . . . . -30.9(5) ?
    C21 C20 C22 O26 . . . . -39.9(7) ?
    C17 C20 C22 O26 . . . . 86.5(5) ?
    C21 C20 C22 C23 . . . . 83.6(6) ?
    C17 C20 C22 C23 . . . . -150.0(4) ?
    O26 C22 O22 C16 . . . . -74.3(5) ?
    C20 C22 O22 C16 . . . . 41.7(5) ?
    C23 C22 O22 C16 . . . . 165.9(4) ?
    C15 C16 O22 C22 . . . . -151.7(4) ?
    C17 C16 O22 C22 . . . . -34.4(5) ?
    O22 C22 C23 C24 . . . . 66.6(6) ?
    O26 C22 C23 C24 . . . . -53.2(7) ?
    C20 C22 C23 C24 . . . . -175.7(5) ?
    C22 C23 C24 C25 . . . . 53.1(7) ?
    C23 C24 C25 C27 . . . . -173.9(5) ?
    C23 C24 C25 C26 . . . . -53.4(7) ?
    C27 C25 C26 O26 . . . . 178.7(5) ?
    C24 C25 C26 O26 . . . . 56.7(6) ?
    C25 C26 O26 C22 . . . . -61.2(6) ?
    O22 C22 O26 C26 . . . . -60.9(5) ?
    C20 C22 O26 C26 . . . . -175.4(4) ?
    C23 C22 O26 C26 . . . . 57.6(6) ?
    C60 C51 C52 C53 . . . . -54.7(7) ?
    C51 C52 C53 O53 . . . . -180.0(5) ?
    C51 C52 C53 C54 . . . . 59.7(6) ?
    O53 C53 C54 C55 . . . . 177.9(5) ?
    C52 C53 C54 C55 . . . . -58.9(6) ?
    C53 C54 C55 C56 . . . . -124.0(5) ?
    C53 C54 C55 C60 . . . . 53.6(6) ?
    C54 C55 C56 C57 . . . . 176.5(5) ?
    C60 C55 C56 C57 . . . . -0.9(8) ?
    C55 C56 C57 C58 . . . . 17.8(8) ?
    C56 C57 C58 C64 . . . . -166.3(4) ?
    C56 C57 C58 C59 . . . . -45.5(6) ?
    C64 C58 C59 C61 . . . . -50.3(5) ?
    C57 C58 C59 C61 . . . . -171.4(4) ?
    C64 C58 C59 C60 . . . . -179.4(4) ?
    C57 C58 C59 C60 . . . . 59.5(6) ?
    C56 C55 C60 C69 . . . . -109.3(6) ?
    C54 C55 C60 C69 . . . . 73.1(6) ?
    C56 C55 C60 C59 . . . . 12.9(7) ?
    C54 C55 C60 C59 . . . . -164.6(5) ?
    C56 C55 C60 C51 . . . . 132.5(5) ?
    C54 C55 C60 C51 . . . . -45.0(6) ?
    C58 C59 C60 C55 . . . . -42.3(6) ?
    C61 C59 C60 C55 . . . . -170.9(4) ?
    C58 C59 C60 C69 . . . . 78.0(6) ?
    C61 C59 C60 C69 . . . . -50.7(6) ?
    C58 C59 C60 C51 . . . . -161.8(4) ?
    C61 C59 C60 C51 . . . . 69.6(5) ?
    C52 C51 C60 C55 . . . . 45.3(6) ?
    C52 C51 C60 C69 . . . . -72.2(6) ?
    C52 C51 C60 C59 . . . . 166.0(5) ?
    C58 C59 C61 C62 . . . . 51.2(6) ?
    C60 C59 C61 C62 . . . . -179.8(5) ?
    C59 C61 C62 C63 . . . . -54.8(6) ?
    C61 C62 C63 C68 . . . . -65.3(6) ?
    C61 C62 C63 C64 . . . . 56.2(6) ?
    C61 C62 C63 C67 . . . . 167.4(5) ?
    C57 C58 C64 C65 . . . . -58.7(6) ?
    C59 C58 C64 C65 . . . . -179.4(4) ?
    C57 C58 C64 C63 . . . . 176.9(4) ?
    C59 C58 C64 C63 . . . . 56.3(5) ?
    C62 C63 C64 C58 . . . . -59.0(6) ?
    C68 C63 C64 C58 . . . . 62.3(6) ?
    C67 C63 C64 C58 . . . . 179.2(4) ?
    C62 C63 C64 C65 . . . . 168.6(4) ?
    C68 C63 C64 C65 . . . . -70.2(5) ?
    C67 C63 C64 C65 . . . . 46.7(5) ?
    C58 C64 C65 C66 . . . . -170.2(4) ?
    C63 C64 C65 C66 . . . . -40.8(5) ?
    C64 C65 C66 O72 . . . . 134.0(4) ?
    C64 C65 C66 C67 . . . . 18.8(6) ?
    O72 C66 C67 C70 . . . . 16.9(5) ?
    C65 C66 C67 C70 . . . . 136.6(4) ?
    O72 C66 C67 C63 . . . . -110.1(4) ?
    C65 C66 C67 C63 . . . . 9.7(6) ?
    C62 C63 C67 C70 . . . . 94.5(6) ?
    C68 C63 C67 C70 . . . . -32.8(7) ?
    C64 C63 C67 C70 . . . . -150.0(5) ?
    C62 C63 C67 C66 . . . . -149.2(5) ?
    C68 C63 C67 C66 . . . . 83.4(5) ?
    C64 C63 C67 C66 . . . . -33.7(5) ?
    C66 C67 C70 C72 . . . . 7.3(5) ?
    C63 C67 C70 C72 . . . . 123.4(5) ?
    C66 C67 C70 C71 . . . . 134.0(5) ?
    C63 C67 C70 C71 . . . . -109.9(5) ?
    C71 C70 C72 O72 . . . . -156.0(5) ?
    C67 C70 C72 O72 . . . . -30.1(5) ?
    C71 C70 C72 O76 . . . . -37.2(6) ?
    C67 C70 C72 O76 . . . . 88.7(5) ?
    C71 C70 C72 C73 . . . . 84.4(6) ?
    C67 C70 C72 C73 . . . . -149.6(4) ?
    O76 C72 O72 C66 . . . . -74.0(5) ?
    C70 C72 O72 C66 . . . . 42.5(5) ?
    C73 C72 O72 C66 . . . . 166.8(4) ?
    C65 C66 O72 C72 . . . . -154.1(4) ?
    C67 C66 O72 C72 . . . . -36.6(5) ?
    O72 C72 C73 C74 . . . . 64.8(6) ?
    O76 C72 C73 C74 . . . . -55.7(6) ?
    C70 C72 C73 C74 . . . . -176.6(5) ?
    C72 C73 C74 C75 . . . . 54.9(6) ?
    C73 C74 C75 C77 . . . . -175.4(5) ?
    C73 C74 C75 C76 . . . . -53.6(6) ?
    C77 C75 C76 O76 . . . . 179.3(5) ?
    C74 C75 C76 O76 . . . . 56.9(6) ?
    C75 C76 O76 C72 . . . . -61.9(6) ?
    O72 C72 O76 C76 . . . . -59.6(5) ?
    C70 C72 O76 C76 . . . . -175.4(4) ?
    C73 C72 O76 C76 . . . . 59.0(6) ?
loop_
    _geom_hbond_atom_site_label_D
    _geom_hbond_atom_site_label_H
    _geom_hbond_atom_site_label_A
    _geom_hbond_site_symmetry_A
    _geom_hbond_distance_DH
    _geom_hbond_distance_HA
    _geom_hbond_distance_DA
    _geom_hbond_angle_DHA
    _geom_hbond_publ_flag
    O1W H2W O3 4_565 0.87(2) 2.01(2) 2.873(6) 175(6) yes
    O1W H1W O53 4_565 0.87(2) 2.17(3) 3.028(6) 169(5) yes
    O3 H3 O1W . 0.90(7) 1.93(7) 2.812(6) 167(6) yes
    O53 H53 O3 4_565 0.93(7) 2.00(7) 2.881(6) 158(6) yes
_iucr_refine_instructions_details
;
TITL DD in P2(1)2(1)2(1)
CELL 1.5418   7.3483  19.6978  33.4404  90.000  90.000  90.000
ZERR    8.00   0.0005   0.0023   0.0032   0.000   0.000   0.000
LATT -1
SYMM 0.5-X, -Y, 0.5+Z
SYMM -X, 0.5+Y, 0.5-Z
SYMM 0.5+X, 0.5-Y, -Z
SFAC C H O
UNIT 216 344 28
TEMP -137
SHEL   100  .835
MERG 3
OMIT     1   2   0
OMIT     1   7   1
OMIT     1   3   2
OMIT     0   5   4
OMIT     0   6   7
OMIT     0   6   6
ACTA
BOND $H
CONF
EQIV $1 x+1/2, -y+3/2, -z
HTAB O1W  O3_$1
HTAB O1W  O53_$1
HTAB O3   O1W
HTAB O53  O3_$1
DFIX .85 O1W H1W O1W H2W
DFIX 1.34 0.01 H1W H2W
L.S.   10
FMAP   2
PLAN   45
WGHT    0.050000
FVAR       1.58357
C1    1   -0.592282    0.734187    0.135943    11.00000    0.01867    0.03601 =
         0.03229   -0.00398   -0.00084    0.00507
AFIX  23
H1A   2   -0.723786    0.730775    0.142056    11.00000   -1.20000
H1B   2   -0.554072    0.781511    0.141318    11.00000   -1.20000
AFIX   0
C2    1   -0.563458    0.718897    0.091316    11.00000    0.02585    0.03933 =
         0.03507   -0.00224   -0.00017    0.00788
AFIX  23
H2A   2   -0.611161    0.673099    0.085088    11.00000   -1.20000
H2B   2   -0.631667    0.752283    0.075035    11.00000   -1.20000
AFIX   0
C3    1   -0.363292    0.722227    0.080701    11.00000    0.02722    0.02666 =
         0.03276   -0.00465   -0.00185    0.00237
AFIX  13
H3A   2   -0.317163    0.769407    0.085077    11.00000   -1.20000
AFIX   0
O3    3   -0.344700    0.704411    0.039030    11.00000    0.02634    0.03914 =
         0.03050   -0.00401    0.00537    0.00089
H3    2   -0.232785    0.695029    0.029711    11.00000   -1.20000
C4    1   -0.255716    0.672472    0.106949    11.00000    0.02178    0.03624 =
         0.03445   -0.00421   -0.00068    0.00250
AFIX  23
H4A   2   -0.292015    0.625446    0.100201    11.00000   -1.20000
H4B   2   -0.124283    0.677268    0.101090    11.00000   -1.20000
AFIX   0
C5    1   -0.287650    0.684659    0.151355    11.00000    0.02238    0.02398 =
         0.03522   -0.00063    0.00118    0.00209
C6    1   -0.148740    0.691693    0.175866    11.00000    0.02018    0.02728 =
         0.03621    0.00238    0.00783    0.00178
AFIX  43
H6A   2   -0.029768    0.691467    0.164750    11.00000   -1.20000
AFIX   0
C7    1   -0.166852    0.700052    0.220321    11.00000    0.01873    0.02939 =
         0.02956   -0.00286   -0.00198    0.00084
AFIX  23
H7A   2   -0.139170    0.747707    0.227494    11.00000   -1.20000
H7B   2   -0.076180    0.670700    0.233757    11.00000   -1.20000
AFIX   0
C8    1   -0.356466    0.682076    0.235718    11.00000    0.02356    0.01624 =
         0.03139   -0.00330   -0.00095   -0.00167
AFIX  13
H8A   2   -0.371519    0.631644    0.234796    11.00000   -1.20000
AFIX   0
C9    1   -0.499946    0.714749    0.208188    11.00000    0.02236    0.01614 =
         0.03066   -0.00391   -0.00042   -0.00111
AFIX  13
H9A   2   -0.468236    0.764027    0.206417    11.00000   -1.20000
AFIX   0
C10   1   -0.485850    0.685838    0.164508    11.00000    0.01884    0.01884 =
         0.03665    0.00103   -0.00035    0.00062
C11   1   -0.694432    0.711264    0.225219    11.00000    0.02786    0.03155 =
         0.03360   -0.00150   -0.00355    0.00396
AFIX  23
H11A  2   -0.774787    0.740648    0.208938    11.00000   -1.20000
H11B  2   -0.739678    0.664093    0.222861    11.00000   -1.20000
AFIX   0
C12   1   -0.706727    0.733388    0.268923    11.00000    0.01702    0.03263 =
         0.03556   -0.00144    0.00232    0.00304
AFIX  23
H12A  2   -0.832552    0.726523    0.278702    11.00000   -1.20000
H12B  2   -0.677978    0.782363    0.270994    11.00000   -1.20000
AFIX   0
C13   1   -0.574765    0.692951    0.295063    11.00000    0.02424    0.02431 =
         0.02868    0.00036   -0.00139    0.00454
C14   1   -0.384248    0.705958    0.278627    11.00000    0.02613    0.01350 =
         0.03496   -0.00125    0.00200    0.00172
AFIX  13
H14A  2   -0.368323    0.756372    0.278242    11.00000   -1.20000
AFIX   0
C15   1   -0.258061    0.679300    0.311542    11.00000    0.02563    0.02983 =
         0.03122    0.00352    0.00057   -0.00053
AFIX  23
H15A  2   -0.250407    0.629128    0.311075    11.00000   -1.20000
H15B  2   -0.134184    0.698614    0.309087    11.00000   -1.20000
AFIX   0
C16   1   -0.353122    0.704527    0.349122    11.00000    0.02814    0.02345 =
         0.03074    0.00282    0.00283   -0.00206
AFIX  13
H16A  2   -0.291596    0.746222    0.359526    11.00000   -1.20000
AFIX   0
C17   1   -0.554295    0.720094    0.338521    11.00000    0.02754    0.01695 =
         0.03443   -0.00294   -0.00020    0.00126
AFIX  13
H17A  2   -0.573454    0.770356    0.338606    11.00000   -1.20000
AFIX   0
C18   1   -0.623145    0.616565    0.294753    11.00000    0.02938    0.02707 =
         0.04225    0.00305    0.00234   -0.00406
AFIX 137
H18A  2   -0.608315    0.598534    0.267634    11.00000   -1.50000
H18B  2   -0.749622    0.610571    0.303352    11.00000   -1.50000
H18C  2   -0.542164    0.592171    0.313075    11.00000   -1.50000
AFIX   0
C19   1   -0.563725    0.613048    0.162031    11.00000    0.03980    0.02603 =
         0.04472   -0.00655   -0.00195   -0.00892
AFIX 137
H19A  2   -0.527701    0.592297    0.136599    11.00000   -1.50000
H19B  2   -0.696792    0.614816    0.163685    11.00000   -1.50000
H19C  2   -0.516045    0.585889    0.184237    11.00000   -1.50000
AFIX   0
C20   1   -0.665385    0.688063    0.372628    11.00000    0.03104    0.03588 =
         0.03226   -0.00078   -0.00004   -0.00593
AFIX  13
H20A  2   -0.720216    0.645128    0.362165    11.00000   -1.20000
AFIX   0
C21   1   -0.819472    0.731746    0.388529    11.00000    0.03334    0.07013 =
         0.04259    0.00908    0.00391    0.01502
AFIX 137
H21A  2   -0.880306    0.708038    0.410554    11.00000   -1.50000
H21B  2   -0.907254    0.740431    0.367068    11.00000   -1.50000
H21C  2   -0.770315    0.774964    0.398228    11.00000   -1.50000
AFIX   0
C22   1   -0.521409    0.668604    0.402866    11.00000    0.03396    0.03607 =
         0.02417   -0.00289    0.00165    0.00142
O22   3   -0.363660    0.653259    0.380084    11.00000    0.03023    0.03108 =
         0.03058    0.00769    0.00198    0.00565
C23   1   -0.565177    0.606467    0.428909    11.00000    0.04059    0.03797 =
         0.03408    0.00318    0.00045   -0.00483
AFIX  23
H23A  2   -0.683775    0.613452    0.442338    11.00000   -1.20000
H23B  2   -0.575625    0.565800    0.411665    11.00000   -1.20000
AFIX   0
C24   1   -0.419702    0.594500    0.460128    11.00000    0.04546    0.03387 =
         0.03538    0.00417    0.00599    0.00065
AFIX  23
H24A  2   -0.305474    0.580387    0.446813    11.00000   -1.20000
H24B  2   -0.458372    0.557326    0.478149    11.00000   -1.20000
AFIX   0
C25   1   -0.384884    0.658985    0.484796    11.00000    0.03570    0.04640 =
         0.03445   -0.00042   -0.00286    0.00201
AFIX  13
H25A  2   -0.496662    0.670229    0.500515    11.00000   -1.20000
AFIX   0
C26   1   -0.344774    0.716823    0.455644    11.00000    0.03472    0.04295 =
         0.03495   -0.00559    0.00001   -0.00037
AFIX  23
H26A  2   -0.326517    0.759375    0.470879    11.00000   -1.20000
H26B  2   -0.230643    0.706806    0.441061    11.00000   -1.20000
AFIX   0
O26   3   -0.488113    0.726237    0.427631    11.00000    0.03568    0.03140 =
         0.03576   -0.00387   -0.00008    0.00321
C27   1   -0.226213    0.650386    0.513143    11.00000    0.04512    0.09243 =
         0.04990    0.01028   -0.00639   -0.00491
AFIX 137
H27A  2   -0.199147    0.693943    0.525995    11.00000   -1.50000
H27B  2   -0.119273    0.634909    0.498193    11.00000   -1.50000
H27C  2   -0.257390    0.616733    0.533611    11.00000   -1.50000
AFIX   0
C51   1    0.148427    0.912298    0.088288    11.00000    0.02366    0.04081 =
         0.03500   -0.00181    0.00263    0.00350
AFIX  23
H51A  2    0.265885    0.935612    0.092943    11.00000   -1.20000
H51B  2    0.163507    0.864392    0.096607    11.00000   -1.20000
AFIX   0
C52   1    0.107436    0.913842    0.043390    11.00000    0.03218    0.04526 =
         0.03644   -0.00097    0.00462    0.00418
AFIX  23
H52A  2    0.108848    0.961370    0.033768    11.00000   -1.20000
H52B  2    0.202630    0.888381    0.028763    11.00000   -1.20000
AFIX   0
C53   1   -0.077560    0.882405    0.035076    11.00000    0.03604    0.03796 =
         0.02972   -0.00001   -0.00522    0.00408
AFIX  13
H53A  2   -0.077399    0.834513    0.044997    11.00000   -1.20000
AFIX   0
O53   3   -0.123431    0.882402   -0.006521    11.00000    0.04339    0.04447 =
         0.03167   -0.00629   -0.00024    0.00331
H53   2   -0.029951    0.863906   -0.021584    11.00000   -1.20000
C54   1   -0.223492    0.922045    0.057340    11.00000    0.02619    0.03609 =
         0.03551   -0.00045   -0.00338    0.00204
AFIX  23
H54A  2   -0.225875    0.969428    0.047482    11.00000   -1.20000
H54B  2   -0.344058    0.901499    0.052041    11.00000   -1.20000
AFIX   0
C55   1   -0.187095    0.921834    0.101812    11.00000    0.02973    0.01960 =
         0.03574   -0.00003   -0.00456    0.00407
C56   1   -0.313248    0.899267    0.126847    11.00000    0.02446    0.02972 =
         0.03798   -0.00584    0.00291    0.00003
AFIX  43
H56A  2   -0.427121    0.886067    0.115872    11.00000   -1.20000
AFIX   0
C57   1   -0.289326    0.893085    0.171087    11.00000    0.02489    0.03619 =
         0.03793   -0.00185    0.00147   -0.00441
AFIX  23
H57A  2   -0.269470    0.844775    0.177990    11.00000   -1.20000
H57B  2   -0.402353    0.908153    0.184533    11.00000   -1.20000
AFIX   0
C58   1   -0.129033    0.935173    0.186826    11.00000    0.02599    0.01910 =
         0.03439   -0.00155   -0.00153    0.00198
AFIX  13
H58A  2   -0.163224    0.984311    0.186612    11.00000   -1.20000
AFIX   0
C59   1    0.037142    0.924526    0.159714    11.00000    0.02342    0.02181 =
         0.03137    0.00035   -0.00074    0.00605
AFIX  13
H59A  2    0.059551    0.874459    0.159193    11.00000   -1.20000
AFIX   0
C60   1    0.001334    0.945761    0.115519    11.00000    0.03051    0.02599 =
         0.03180    0.00200   -0.00115    0.00080
C61   1    0.211593    0.956853    0.177321    11.00000    0.02722    0.04014 =
         0.03657    0.00392    0.00180    0.00013
AFIX  23
H61A  2    0.317121    0.943404    0.160709    11.00000   -1.20000
H61B  2    0.200615    1.006895    0.176003    11.00000   -1.20000
AFIX   0
C62   1    0.247301    0.935835    0.220731    11.00000    0.03199    0.03417 =
         0.03961    0.00180   -0.00404    0.00306
AFIX  23
H62A  2    0.274876    0.886666    0.221687    11.00000   -1.20000
H62B  2    0.354906    0.960627    0.230933    11.00000   -1.20000
AFIX   0
C63   1    0.084407    0.950712    0.247521    11.00000    0.02466    0.02075 =
         0.03181    0.00103    0.00204   -0.00251
C64   1   -0.082428    0.914039    0.229412    11.00000    0.02865    0.01369 =
         0.03520    0.00308   -0.00165    0.00170
AFIX  13
H64A  2   -0.048397    0.864952    0.227898    11.00000   -1.20000
AFIX   0
C65   1   -0.227326    0.919154    0.262345    11.00000    0.03039    0.03763 =
         0.03563   -0.00186    0.00386   -0.00769
AFIX  23
H65A  2   -0.283737    0.964785    0.262947    11.00000   -1.20000
H65B  2   -0.323540    0.884486    0.258818    11.00000   -1.20000
AFIX   0
C66   1   -0.115502    0.905865    0.299967    11.00000    0.03922    0.01856 =
         0.03184    0.00175    0.00336   -0.00507
AFIX  13
H66A  2   -0.135026    0.858373    0.309623    11.00000   -1.20000
AFIX   0
C67   1    0.087704    0.917786    0.290050    11.00000    0.03469    0.01303 =
         0.03270    0.00334    0.00074    0.00677
AFIX  13
H67A  2    0.151383    0.872991    0.288568    11.00000   -1.20000
AFIX   0
C68   1    0.051072    1.027649    0.250505    11.00000    0.03625    0.02632 =
         0.03309    0.00326   -0.00441   -0.00343
AFIX 137
H68A  2    0.017849    1.045429    0.224126    11.00000   -1.50000
H68B  2    0.162156    1.050137    0.259861    11.00000   -1.50000
H68C  2   -0.048025    1.036393    0.269429    11.00000   -1.50000
AFIX   0
C69   1    0.009936    1.023053    0.110366    11.00000    0.03988    0.03711 =
         0.03321    0.00344   -0.00280   -0.00244
AFIX 137
H69A  2   -0.076294    1.044626    0.128759    11.00000   -1.50000
H69B  2   -0.021795    1.034947    0.082778    11.00000   -1.50000
H69C  2    0.133395    1.038978    0.116269    11.00000   -1.50000
AFIX   0
C70   1    0.160968    0.957891    0.326078    11.00000    0.03457    0.02285 =
         0.02977    0.00250   -0.00230    0.00189
AFIX  13
H70A  2    0.178648    1.005997    0.317350    11.00000   -1.20000
AFIX   0
C71   1    0.343142    0.932309    0.342694    11.00000    0.03082    0.04912 =
         0.03914   -0.00023    0.00042   -0.00089
AFIX 137
H71A  2    0.435064    0.933172    0.321467    11.00000   -1.50000
H71B  2    0.328607    0.885730    0.352484    11.00000   -1.50000
H71C  2    0.382100    0.961686    0.364741    11.00000   -1.50000
AFIX   0
C72   1    0.001618    0.956433    0.354825    11.00000    0.03052    0.02889 =
         0.03336    0.00225   -0.00224   -0.00651
O72   3   -0.156286    0.953705    0.331123    11.00000    0.02968    0.02875 =
         0.03141   -0.00036   -0.00324   -0.00012
C73   1   -0.014463    1.018475    0.382660    11.00000    0.03824    0.02379 =
         0.03653   -0.00001   -0.00503   -0.00305
AFIX  23
H73A  2    0.100616    1.024181    0.397682    11.00000   -1.20000
H73B  2   -0.033835    1.059817    0.366372    11.00000   -1.20000
AFIX   0
C74   1   -0.169711    1.010566    0.411727    11.00000    0.04475    0.03377 =
         0.03538   -0.00685    0.00478    0.00647
AFIX  23
H74A  2   -0.286457    1.010478    0.396951    11.00000   -1.20000
H74B  2   -0.170771    1.049470    0.430468    11.00000   -1.20000
AFIX   0
C75   1   -0.150757    0.944181    0.435364    11.00000    0.03711    0.04123 =
         0.02965   -0.00087   -0.00042    0.00448
AFIX  13
H75A  2   -0.038001    0.946494    0.452052    11.00000   -1.20000
AFIX   0
C76   1   -0.130612    0.886417    0.404962    11.00000    0.04353    0.02787 =
         0.03665    0.00255    0.00106    0.00078
AFIX  23
H76A  2   -0.113790    0.843049    0.419461    11.00000   -1.20000
H76B  2   -0.243854    0.882846    0.389063    11.00000   -1.20000
AFIX   0
O76   3    0.019125    0.896581    0.378644    11.00000    0.03665    0.02310 =
         0.03665    0.00347    0.00206    0.00179
C77   1   -0.312072    0.932055    0.462383    11.00000    0.05361    0.04914 =
         0.04514    0.00069    0.00728    0.00221
AFIX 137
H77A  2   -0.332238    0.972176    0.479137    11.00000   -1.50000
H77B  2   -0.288157    0.892615    0.479456    11.00000   -1.50000
H77C  2   -0.420551    0.923503    0.446097    11.00000   -1.50000
AFIX   0
O1W   3    0.020898    0.693844    0.014961    11.00000    0.03840    0.05333 =
         0.05336    0.00896    0.01026    0.00546
H1W   2    0.117983    0.668550    0.015259    11.00000   -1.20000
H2W   2    0.054702    0.725234   -0.001684    11.00000   -1.20000
HKLF    4
REM  DD in P2(1)2(1)2(1)
REM R1 =  0.0722 for   3573 Fo > 4sig(Fo)  and  0.0993 for all   4918 data
REM    570 parameters refined using      3 restraints
END
WGHT      0.0869      0.0000
REM Highest difference peak  0.305,  deepest hole -0.357,  1-sigma level  0.071
Q1    1  -0.1122  0.6926  0.0210  11.00000  0.05    0.29
Q2    1  -0.1440  0.9811  0.3682  11.00000  0.05    0.27
Q3    1  -0.5073  0.7028  0.4603  11.00000  0.05    0.26
Q4    1   0.0854  0.9582  0.3391  11.00000  0.05    0.26
Q5    1  -0.5681  0.7231  0.4460  11.00000  0.05    0.26
Q6    1  -0.5906  0.7444  0.0557  11.00000  0.05    0.26
Q7    1  -0.5169  0.6724  0.3751  11.00000  0.05    0.25
Q8    1   0.0026  0.9373  0.3143  11.00000  0.05    0.25
Q9    1  -0.4319  0.7339  0.3487  11.00000  0.05    0.24
Q10   1  -0.0076  0.9845  0.0671  11.00000  0.05    0.24
Q11   1  -0.3508  0.7635  0.1169  11.00000  0.05    0.24
Q12   1  -0.0145  0.9524  0.1707  11.00000  0.05    0.24
Q13   1  -0.0296  1.0542  0.1398  11.00000  0.05    0.23
Q14   1  -0.4864  0.7395  0.0688  11.00000  0.05    0.23
Q15   1  -0.1984  0.7174  0.0368  11.00000  0.05    0.23
Q16   1  -0.2627  0.9370  0.1209  11.00000  0.05    0.22
Q17   1  -0.3600  0.6829  0.1578  11.00000  0.05    0.22
Q18   1  -0.2086  0.9383  0.0817  11.00000  0.05    0.22
Q19   1   0.2429  0.9444  0.3453  11.00000  0.05    0.22
Q20   1  -0.1531  0.9633  0.3073  11.00000  0.05    0.22
Q21   1  -0.0835  0.9334  0.2663  11.00000  0.05    0.22
Q22   1  -0.1281  0.9177  0.3699  11.00000  0.05    0.21
Q23   1  -0.0219  1.0472  0.3271  11.00000  0.05    0.21
Q24   1  -0.5747  0.7215  0.1035  11.00000  0.05    0.21
Q25   1  -0.2855  0.6003  0.4445  11.00000  0.05    0.21
Q26   1  -0.6272  0.6642  0.3890  11.00000  0.05    0.21
Q27   1  -0.0225  1.0048  0.4079  11.00000  0.05    0.21
Q28   1   0.0238  0.9205  0.0774  11.00000  0.05    0.21
Q29   1   0.1596  0.9923  0.3253  11.00000  0.05    0.20
Q30   1  -0.7227  0.7531  0.1192  11.00000  0.05    0.20
Q31   1  -0.2150  0.8842  0.1115  11.00000  0.05    0.20
Q32   1  -0.2822  0.7382  0.4144  11.00000  0.05    0.20
Q33   1   0.1103  1.0014  0.3822  11.00000  0.05    0.20
Q34   1  -0.6795  0.7651  0.1650  11.00000  0.05    0.20
Q35   1   0.1139  0.9200  0.3897  11.00000  0.05    0.19
Q36   1  -0.4973  0.6990  0.1888  11.00000  0.05    0.19
Q37   1  -0.6523  0.7343  0.4119  11.00000  0.05    0.19
Q38   1   0.0606  0.9633  0.1939  11.00000  0.05    0.19
Q39   1   0.0094  0.9833  0.1476  11.00000  0.05    0.19
Q40   1  -0.8163  0.7557  0.2811  11.00000  0.05    0.19
Q41   1  -0.1730  1.0193  0.2268  11.00000  0.05    0.19
Q42   1  -0.2619  0.8773  0.1490  11.00000  0.05    0.19
Q43   1  -0.0646  1.0572  0.2719  11.00000  0.05    0.19
Q44   1  -0.8490  0.6412  0.2763  11.00000  0.05    0.19
Q45   1  -0.1287  1.0440  0.1102  11.00000  0.05    0.19
;
data_global
_journal_date_recd_electronic     2012-06-14
_journal_date_accepted     2012-06-20
_journal_name_full     'Acta Crystallographica, Section E'
_journal_year     2012
_journal_volume     68
_journal_issue      8
_journal_page_first     o2357
_journal_page_last     o2357
_journal_paper_category     QO
_journal_paper_doi     10.1107/S1600536812027912
_journal_coeditor_code     GG2085
_publ_contact_author_name     'Sylvain Bernes'
_publ_contact_author_address
;
DEP Facultad de Ciencias Qu\'imicas, UANL
Guerrero y Progreso S/N
Col. Trevi\~no
64570 Monterrey, NL
Mexico
;
_publ_contact_author_email     sylvain_bernes@hotmail.com
_publ_contact_author_fax     ?
_publ_contact_author_phone     ?
_publ_section_title
;
Diosgenin hemihydrate
;
loop_
    _publ_author_name
    _publ_author_footnote
    _publ_author_address
    "Hern\'andez Linares, Mar\'ia-Guadalupe" .
;
Escuelas de Ingenier\'ia en Petr\'oleos e Ingenier\'ia Qu\'imica
Universidad del Istmo
Ciudad Universitaria s/n
70760 Sto. Domingo Tehuantepec, Oax.
Mexico
;
    "Bern\`es, Sylvain" .
;
DEP Facultad de Ciencias Qu\'imicas, UANL
Guerrero y Progreso S/N
Col. Trevi\~no
64570 Monterrey, NL
Mexico
;
    "Flores-Alamo, Marcos" .
;
Facultad de Qu\'imica
Universidad Nacional Aut\'onoma de M\'exico
M\'exico DF 04510
Mexico
;
    "Guerrero-Luna, Gabriel" .
;
Escuelas de Ingenier\'ia en Petr\'oleos e Ingenier\'ia Qu\'imica
Universidad del Istmo
Ciudad Universitaria s/n
70760 Sto. Domingo Tehuantepec, Oax.
Mexico
;
    "Mart\'inez-Gallegos, Anselmo A." .
;
Escuelas de Ingenier\'ia en Petr\'oleos e Ingenier\'ia Qu\'imica
Universidad del Istmo
Ciudad Universitaria s/n
70760 Sto. Domingo Tehuantepec, Oax.
Mexico
;
_exptl_special_details     ?
