# Supplementary material for: Diosgenin hemihydrate
Source: Acta Crystallogr Sect E Struct Rep Online. 2012 Jul 7;68(Pt 8):o2357. doi: 10.1107/S1600536812027912 (PMC3414290; doi:10.1107/S1600536812027912)
Supplement: Supplementary file 2 [file e-68-o2357-Isup2.hkl]

# 
# h,k,l, Fc-squared, Fo-squared, sigma(Fo-squared) and status flag 
# 
data_I
_shelx_title ' DD in P2(1)2(1)2(1)' 
_shelx_refln_list_code          4 
_shelx_F_calc_maximum      565.44 
_exptl_crystal_F_000      1864.00 
_reflns_d_resolution_high  0.8350 
 
loop_ 
 _symmetry_equiv_pos_as_xyz 
 'x, y, z' 
 '-x+1/2, -y, z+1/2' 
 '-x, y+1/2, -z+1/2' 
 'x+1/2, -y+1/2, -z' 
 
_cell_length_a     7.3483 
_cell_length_b    19.6978 
_cell_length_c    33.4404 
_cell_angle_alpha  90.000 
_cell_angle_beta   90.000 
_cell_angle_gamma  90.000 
 
_shelx_F_squared_multiplier     1.000 
 
loop_ 
 _refln_index_h 
 _refln_index_k 
 _refln_index_l 
 _refln_F_squared_calc 
 _refln_F_squared_meas 
 _refln_F_squared_sigma 
 _refln_observed_status 
   2   0   0       60.64       79.89     25.47 o 
   4   0   0     1831.66     2095.47    210.94 o 
   6   0   0     2939.74     2787.46    192.59 o 
   8   0   0      495.06      913.19    155.22 o 
   1   1   0     1769.55     1870.18    117.96 o 
   2   1   0       46.23       36.14     13.57 o 
   3   1   0       46.39       18.71     25.76 o 
   4   1   0     1603.12     2188.02    154.35 o 
   5   1   0      158.88      519.49    423.11 o 
   6   1   0      225.05      206.77     38.23 o 
   7   1   0       60.85       21.32     28.14 o 
   8   1   0      336.74      381.12    101.08 o 
   0   2   0     2660.46     3428.56    153.55 o 
   2   2   0      347.36      247.12     71.35 o 
   3   2   0     3352.08     3705.55    612.80 o 
   4   2   0      166.52      125.36     42.99 o 
   5   2   0     1762.08     2179.33    255.80 o 
   6   2   0       84.26       57.61     28.13 o 
   7   2   0      159.10      130.73     39.14 o 
   8   2   0        6.93        2.34     53.94 o 
   1   3   0     9269.73    10563.23    251.26 o 
   2   3   0     4745.42     5161.73    349.19 o 
   3   3   0     3228.58     3873.42    356.51 o 
   4   3   0      582.32      701.02    129.87 o 
   5   3   0     3392.16     3792.80    527.80 o 
   6   3   0     1462.84     1474.44    112.74 o 
   7   3   0      113.72      166.86     46.11 o 
   8   3   0      221.28      271.71     59.82 o 
   0   4   0     2315.56     2424.21    159.62 o 
   1   4   0      192.46      192.38     49.84 o 
   2   4   0     1041.84     1095.70    176.66 o 
   3   4   0      134.55      131.51     89.18 o 
   4   4   0     1223.01     1294.08    273.33 o 
   5   4   0      282.75      242.78     48.43 o 
   6   4   0     2194.18     2198.43    141.62 o 
   7   4   0       48.17       53.73     38.65 o 
   8   4   0       96.18      170.74     46.27 o 
   1   5   0    34342.23    35883.04    642.82 o 
   2   5   0        9.22      -74.54     74.54 o 
   3   5   0        3.09       -2.05     59.50 o 
   4   5   0      377.52      559.90    193.82 o 
   5   5   0     1929.29     1881.66    114.37 o 
   6   5   0       18.39       47.17     31.88 o 
   7   5   0      327.05      292.72     67.07 o 
   8   5   0       11.13       -7.82     49.81 o 
   0   6   0    37448.65    44988.17    794.80 o 
   1   6   0      308.38      455.90     71.05 o 
   2   6   0       54.41        4.62     62.50 o 
   3   6   0     1968.37     1829.97    300.01 o 
   4   6   0      684.48     1052.47    256.46 o 
   5   6   0     1739.79     1733.07     98.46 o 
   6   6   0      257.53      241.94     71.73 o 
   7   6   0        0.66      -17.33     30.30 o 
   8   6   0      347.99      388.15     66.85 o 
   1   7   0       11.70       19.44     28.66 o 
   2   7   0     1452.09     1946.48    279.45 o 
   3   7   0     1053.64     1002.73    221.62 o 
   4   7   0      478.59      749.11    347.94 o 
   5   7   0      900.39      702.32     73.70 o 
   6   7   0       65.69       46.81     31.58 o 
   7   7   0        0.82      -26.74     60.16 o 
   8   7   0      489.12      656.41     83.80 o 
   0   8   0    28302.93    28251.30    793.03 o 
   1   8   0    24500.06    31390.22    722.45 o 
   2   8   0      974.47      973.23    231.93 o 
   3   8   0     1139.86     1335.28    282.52 o 
   4   8   0       54.12      270.63    196.04 o 
   5   8   0      286.86      254.67     44.03 o 
   6   8   0      699.00      621.14     79.36 o 
   7   8   0      121.92       83.71     42.41 o 
   8   8   0      250.68      360.42     85.16 o 
   1   9   0    10839.34    12238.77    648.62 o 
   2   9   0      225.66      162.34     84.69 o 
   3   9   0      128.19       76.25    140.14 o 
   4   9   0      668.92      572.38     77.40 o 
   5   9   0     1285.04     1279.07    108.13 o 
   6   9   0        0.70       -8.20     19.80 o 
   7   9   0      150.26      265.00     64.50 o 
   8   9   0       22.19       63.54     38.38 o 
   0  10   0    12257.16    10487.92    525.56 o 
   1  10   0        1.03        4.41     40.87 o 
   2  10   0      687.29      454.39    162.79 o 
   3  10   0       36.72       62.24     55.55 o 
   4  10   0      236.53      218.53     47.59 o 
   5  10   0      269.46      242.86     55.87 o 
   6  10   0       41.95       39.90     41.27 o 
   7  10   0       76.56       84.61    105.86 o 
   1  11   0      107.60       83.35     40.17 o 
   2  11   0      524.86      438.34    102.04 o 
   3  11   0       48.67      126.11     70.62 o 
   4  11   0     1675.25     1492.04    128.94 o 
   5  11   0        0.18       11.20     48.40 o 
   6  11   0       19.54       -2.01     26.52 o 
   7  11   0        5.78       -4.59     30.97 o 
   0  12   0     2591.79     2483.69    303.52 o 
   1  12   0     1112.64      996.56    225.97 o 
   2  12   0      790.98      695.05    172.57 o 
   3  12   0       90.16       37.78     24.83 o 
   4  12   0      521.56      385.32     75.33 o 
   5  12   0      524.61      405.35     82.96 o 
   6  12   0      900.10      964.49    101.98 o 
   7  12   0      116.74       49.80     29.66 o 
   1  13   0      261.41      166.50     80.42 o 
   2  13   0       92.83       25.11     21.39 o 
   3  13   0     1870.44     1501.75    125.53 o 
   4  13   0      349.48      362.29     71.33 o 
   5  13   0       35.72       35.84     41.48 o 
   6  13   0      112.03       14.34     65.12 o 
   7  13   0      164.14      189.02     58.49 o 
   0  14   0      365.93      334.65     63.77 o 
   1  14   0       20.79      -15.91     25.56 o 
   2  14   0      250.74      172.65     42.11 o 
   3  14   0      133.48       75.85     36.27 o 
   4  14   0      273.80      225.51     94.43 o 
   5  14   0       71.57       72.77     47.22 o 
   6  14   0       39.21       57.47     38.72 o 
   7  14   0      126.76      140.73     48.73 o 
   1  15   0      355.57      218.50     39.94 o 
   2  15   0     2346.36     1853.96    141.16 o 
   3  15   0       11.35      -51.39     51.39 o 
   4  15   0       28.98       -5.36     40.06 o 
   5  15   0       91.49       25.37     53.03 o 
   6  15   0     2215.05     2570.00    253.09 o 
   0  16   0      393.82      226.76     57.50 o 
   1  16   0     2066.99     1373.00    135.65 o 
   2  16   0      984.24      902.79    133.70 o 
   3  16   0      545.73      563.88    173.86 o 
   4  16   0        0.43      -88.10     90.01 o 
   5  16   0      115.25       57.09     58.25 o 
   6  16   0        1.75       24.49     47.03 o 
   1  17   0     1034.09      812.39     84.02 o 
   2  17   0      247.00      122.69     53.34 o 
   3  17   0     2157.48     2347.48    427.96 o 
   4  17   0      653.57      712.61    140.98 o 
   5  17   0      963.10     1080.91    122.80 o 
   6  17   0       69.24      114.84     44.88 o 
   0  18   0      444.31      263.72    120.77 o 
   1  18   0      855.32      748.51    137.86 o 
   2  18   0       62.56       26.90     26.45 o 
   3  18   0       10.15        0.08     47.50 o 
   4  18   0       13.94      -36.03     41.67 o 
   5  18   0        8.91       61.47     45.41 o 
   1  19   0        2.80      -51.95     51.95 o 
   2  19   0      582.41      779.12    224.10 o 
   3  19   0       17.05       60.82    152.40 o 
   4  19   0      196.40      361.57    140.44 o 
   5  19   0       80.21      208.21     67.06 o 
   0  20   0       28.59        6.79     64.44 o 
   1  20   0       22.15       21.95     29.66 o 
   2  20   0       10.36     -110.39    110.39 o 
   3  20   0       75.91      133.40     91.83 o 
   4  20   0      476.03      773.93    163.82 o 
   1  21   0       53.90       72.34     39.99 o 
   2  21   0        3.48       78.60     91.88 o 
   3  21   0       28.49      164.82     91.56 o 
   4  21   0        0.98       50.42     32.51 o 
   0  22   0       19.90      -31.95     55.76 o 
   1  22   0      231.50      217.23    108.19 o 
   2  22   0        0.04       20.23     70.08 o 
   3  22   0      213.93      461.73    125.75 o 
   1  23   0      132.47       94.15     56.32 o 
   1   0   1      292.77      282.55     38.24 o 
   2   0   1       24.41        8.36     18.70 o 
   3   0   1      618.24      617.28     55.84 o 
   4   0   1      746.06      729.30     87.72 o 
   5   0   1        8.83        7.40     40.78 o 
   6   0   1      142.94      140.14     29.58 o 
   7   0   1      185.28      163.49     44.72 o 
   8   0   1      300.51      405.68     73.37 o 
   1   1   1     5754.90     5302.81    333.03 o 
   2   1   1       53.05       39.79     12.15 o 
   3   1   1      806.33      776.79     47.17 o 
   4   1   1     1404.83     1662.29     97.63 o 
   5   1   1     2245.62     2467.65    213.54 o 
   6   1   1     1123.05     1162.19     66.86 o 
   7   1   1      395.13      462.12     49.72 o 
   8   1   1       15.08       61.44     91.78 o 
   0   2   1       50.43       91.14     23.82 o 
   1   2   1    96792.17   117649.11   5481.31 o 
   2   2   1     4032.14     3470.72    335.84 o 
   3   2   1      578.58      571.28     68.41 o 
   4   2   1       21.50       37.39     32.33 o 
   5   2   1      980.56     1251.25    138.47 o 
   6   2   1      207.48      223.94     31.23 o 
   7   2   1       26.01       23.05     16.31 o 
   8   2   1       58.01       41.16     21.72 o 
   0   3   1        3.78       16.37     15.29 o 
   1   3   1     3943.77     5115.18    312.08 o 
   2   3   1     1701.64     1688.11    112.37 o 
   3   3   1     1702.60     1991.81    292.61 o 
   4   3   1      240.24      353.01    111.84 o 
   5   3   1       31.42       58.48     43.91 o 
   6   3   1       82.82       72.23     25.06 o 
   7   3   1      117.82      114.99     26.70 o 
   8   3   1       47.64       41.74     22.38 o 
   0   4   1   319727.28   320908.63   5128.40 o 
   1   4   1       58.99       90.51     21.10 o 
   2   4   1     5602.63     6717.73    292.50 o 
   3   4   1     1221.21     1402.62    159.05 o 
   4   4   1      962.91     1132.83    169.67 o 
   5   4   1      243.72      275.27     35.22 o 
   6   4   1      668.41      677.20     56.64 o 
   7   4   1      153.61      152.36     34.14 o 
   8   4   1      226.00      340.67     45.05 o 
   0   5   1       65.76       26.28     26.47 o 
   1   5   1     9169.40    11603.04    743.91 o 
   2   5   1      233.87      209.80     63.84 o 
   3   5   1      134.05       49.71     52.58 o 
   4   5   1       27.10       51.08     51.35 o 
   5   5   1      378.96      580.64    106.74 o 
   6   5   1      265.76      278.72     40.31 o 
   7   5   1      177.28      168.72     39.19 o 
   8   5   1      117.53      172.61     34.10 o 
   0   6   1    19276.54    18277.65    384.80 o 
   1   6   1     5443.77     6130.81    396.66 o 
   2   6   1      691.50      778.13    123.51 o 
   3   6   1      396.90      348.94    107.58 o 
   4   6   1      136.81      283.62    117.25 o 
   5   6   1      350.14      319.31     32.27 o 
   6   6   1     1583.92     1554.51    112.80 o 
   7   6   1       24.11       -2.03     22.97 o 
   8   6   1       42.67       53.77     20.78 o 
   0   7   1      271.77      321.01     57.48 o 
   2   7   1      371.48      526.01    107.80 o 
   3   7   1     2660.66     2942.58    274.58 o 
   4   7   1     2091.50     2528.40    301.75 o 
   5   7   1       29.79       36.41     14.25 o 
   6   7   1      405.68      395.81     42.74 o 
   7   7   1       21.42       -1.72     20.58 o 
   8   7   1       18.79       52.86     25.67 o 
   0   8   1      109.49      129.47     43.84 o 
   1   8   1      983.69     1163.40     76.03 o 
   2   8   1      891.92     1117.11    159.42 o 
   3   8   1      433.71      658.19    163.40 o 
   4   8   1      715.52      789.21    160.77 o 
   5   8   1      901.33      827.61     57.46 o 
   6   8   1      239.60      225.97     33.86 o 
   7   8   1      110.12      113.22     37.05 o 
   8   8   1      106.40      129.84     38.93 o 
   0   9   1     4808.38     4719.26    643.52 o 
   1   9   1     4486.62     5010.21    177.13 o 
   2   9   1     1611.52     1806.08    205.04 o 
   3   9   1     1278.57     1580.12    240.66 o 
   4   9   1      319.79      238.51     32.86 o 
   5   9   1     1359.91     1267.87     78.40 o 
   6   9   1      545.24      512.33     51.17 o 
   7   9   1      124.63      104.28     40.35 o 
   8   9   1       78.30       95.70     31.79 o 
   0  10   1     8992.94     7780.70    323.08 o 
   1  10   1     2762.64     3281.18    155.20 o 
   2  10   1     1662.63     1556.96    165.64 o 
   3  10   1      444.82      528.59    131.54 o 
   4  10   1      128.75       98.76     23.10 o 
   5  10   1      294.30      280.53     41.13 o 
   6  10   1       47.36       20.26     18.13 o 
   7  10   1       47.08       45.06     28.72 o 
   0  11   1     1794.14     1526.84    153.63 o 
   1  11   1      454.71      429.08     61.81 o 
   2  11   1       39.34      -14.31     39.07 o 
   3  11   1       31.85       -3.58     46.01 o 
   4  11   1      271.40      211.08     36.13 o 
   5  11   1       73.81       48.44     20.41 o 
   6  11   1      397.32      381.10     46.34 o 
   7  11   1       80.47       74.98     28.56 o 
   0  12   1     4291.78     3746.44    257.26 o 
   1  12   1      348.04      349.20     64.02 o 
   2  12   1       48.72       61.93     31.52 o 
   3  12   1       18.24        9.12     12.87 o 
   4  12   1      105.35       95.56     26.68 o 
   5  12   1      311.74      306.61     50.87 o 
   6  12   1       13.91       30.83     22.71 o 
   7  12   1      232.37      281.33     56.15 o 
   0  13   1       33.19       19.06     36.66 o 
   1  13   1      795.39      606.84     90.11 o 
   2  13   1     2003.64     1554.47    105.57 o 
   3  13   1      577.42      421.42     45.28 o 
   4  13   1      220.30      176.62     28.04 o 
   5  13   1      885.83      974.20     90.12 o 
   6  13   1       44.56       49.03     28.43 o 
   7  13   1       11.82       17.79     17.59 o 
   0  14   1       18.56       17.93     16.70 o 
   1  14   1     1089.52      942.01     62.96 o 
   2  14   1      257.33      184.98     26.86 o 
   3  14   1      136.87       95.24     26.88 o 
   4  14   1      754.34      905.87    129.25 o 
   5  14   1       22.94      119.32     54.98 o 
   6  14   1       71.62       39.29     25.35 o 
   7  14   1      263.92      373.77     57.54 o 
   0  15   1        4.96        5.68     16.65 o 
   1  15   1      759.46      491.95     58.06 o 
   2  15   1      375.32      379.69     58.56 o 
   3  15   1      219.11      161.73     45.93 o 
   4  15   1       63.62       98.78     32.21 o 
   5  15   1      143.48      151.57     62.59 o 
   6  15   1      142.21      265.28     52.45 o 
   0  16   1      187.19      142.59     38.64 o 
   1  16   1      173.24      117.56     21.46 o 
   2  16   1       78.78       -4.03     27.06 o 
   3  16   1      126.44      135.22     41.07 o 
   4  16   1       83.98       45.97     32.11 o 
   5  16   1       14.72      -17.60     25.99 o 
   6  16   1      651.53      840.09     92.60 o 
   0  17   1     2263.41     1624.67    142.24 o 
   1  17   1      157.43      127.06     28.55 o 
   2  17   1      448.51      470.19     71.44 o 
   3  17   1        0.21      -24.55     37.54 o 
   4  17   1      127.67      104.84     40.12 o 
   5  17   1      198.92      285.63     63.46 o 
   6  17   1      218.82      234.58     45.86 o 
   0  18   1      773.81      585.09     85.39 o 
   1  18   1      769.06      635.14     69.09 o 
   2  18   1        7.24      -12.37     23.87 o 
   3  18   1       18.95       40.67     39.91 o 
   4  18   1      236.11      277.04     55.17 o 
   5  18   1       25.94       31.18     30.71 o 
   0  19   1       91.90      131.60     54.52 o 
   1  19   1      699.33      713.81     93.05 o 
   2  19   1       32.90       16.32     42.25 o 
   3  19   1      422.87      565.12     92.79 o 
   4  19   1       83.23      202.88     99.65 o 
   5  19   1       24.37       84.92     34.45 o 
   0  20   1      187.72      114.22     49.00 o 
   1  20   1      215.74      160.63     44.39 o 
   2  20   1      236.37      205.48     90.56 o 
   3  20   1       33.66       16.82     57.78 o 
   4  20   1      152.68      167.11     55.25 o 
   0  21   1       76.25       47.60     36.12 o 
   1  21   1      242.29      323.42     56.02 o 
   2  21   1       54.66       36.29     62.60 o 
   3  21   1      187.04      134.15     62.34 o 
   4  21   1      221.24      276.91     41.58 o 
   0  22   1       19.72       -0.17     30.48 o 
   1  22   1       50.05       23.79     35.37 o 
   2  22   1      176.79      192.00     66.60 o 
   3  22   1      204.35      266.45     63.87 o 
   0  23   1       21.99        8.74     32.65 o 
   1  23   1       17.81        2.47     50.52 o 
   1   0   2     1422.73     1220.37     82.77 o 
   2   0   2     1808.04     1597.24    114.11 o 
   3   0   2     1815.88     1769.29     95.62 o 
   4   0   2       24.84       20.47     30.15 o 
   5   0   2       69.29      -34.93     47.00 o 
   6   0   2      309.37      267.61     39.22 o 
   7   0   2      350.48      420.30     64.27 o 
   8   0   2       23.91      104.76     40.01 o 
   0   1   2      557.31      821.74     61.76 o 
   1   1   2     3477.87     3139.52    114.28 o 
   2   1   2     8414.93     7046.41    280.31 o 
   3   1   2       58.51       62.93     14.50 o 
   4   1   2      487.00      529.65     58.74 o 
   5   1   2      172.92      116.02     85.10 o 
   6   1   2      414.11      352.80     37.40 o 
   7   1   2      382.78      435.75     43.00 o 
   8   1   2      151.96      244.17     43.82 o 
   0   2   2     1012.61     1490.33    133.67 o 
   1   2   2     5767.23     5983.03    709.41 o 
   2   2   2     8240.60     7180.46    232.46 o 
   3   2   2      692.31      574.01     41.37 o 
   4   2   2      683.95      721.93     92.78 o 
   5   2   2      177.19      162.24     60.01 o 
   6   2   2      653.78      585.84     49.42 o 
   7   2   2      452.15      458.53     48.17 o 
   8   2   2       39.57       69.47     17.66 o 
   0   3   2     2929.04     3348.82    368.20 o 
   2   3   2      462.42      450.82     74.18 o 
   3   3   2     1312.02     1465.62    108.56 o 
   4   3   2     1834.37     2195.46    163.05 o 
   5   3   2      320.79      255.62    103.32 o 
   6   3   2      865.21      831.43     59.86 o 
   7   3   2      134.18      122.04     24.80 o 
   8   3   2       35.23       49.22     32.06 o 
   0   4   2     7903.10     8146.19    320.33 o 
   1   4   2     1154.00     1418.41     88.45 o 
   2   4   2       70.46       63.46     33.61 o 
   3   4   2     1888.29     2205.69    207.91 o 
   4   4   2      103.32      211.17    100.67 o 
   5   4   2     1060.94     1074.08     68.02 o 
   6   4   2      261.96      264.70     42.10 o 
   7   4   2      160.14      163.35     34.36 o 
   8   4   2       48.81       97.12     29.09 o 
   0   5   2     7502.88    10567.98    677.43 o 
   1   5   2      812.34     1041.56     64.10 o 
   2   5   2     5571.01     6754.84    320.35 o 
   3   5   2     1357.00     1415.27    172.30 o 
   4   5   2      523.78      545.60    131.03 o 
   5   5   2      482.20      522.69     42.49 o 
   6   5   2       41.41       30.12     22.48 o 
   7   5   2      211.49      166.38     37.71 o 
   8   5   2       49.88       73.03     24.08 o 
   0   6   2      972.42     1165.36    177.65 o 
   1   6   2     3881.34     4652.78    522.71 o 
   2   6   2       55.38      105.14     65.02 o 
   3   6   2       86.92       46.95     60.85 o 
   4   6   2      200.16      343.29    116.71 o 
   5   6   2      238.97      308.96     59.39 o 
   6   6   2      210.55      248.16     45.54 o 
   7   6   2      262.25      225.08     38.96 o 
   8   6   2       23.64       11.46     20.58 o 
   0   7   2      852.66      908.43     95.30 o 
   1   7   2     1808.27     1997.73    141.81 o 
   2   7   2       97.40       90.44     55.44 o 
   3   7   2      643.54      633.35    171.58 o 
   4   7   2      626.77     1069.27    262.55 o 
   5   7   2       91.57       71.38     14.62 o 
   6   7   2        4.26        3.65     17.41 o 
   7   7   2       14.02        3.45     21.86 o 
   8   7   2      151.73      147.43     37.79 o 
   0   8   2     7708.73     7736.74   1242.57 o 
   1   8   2      957.11     1283.35    101.32 o 
   2   8   2      618.50      655.83    119.65 o 
   3   8   2     1758.90     2130.13    239.24 o 
   4   8   2      527.02      625.70    141.50 o 
   5   8   2      121.39      112.33     37.19 o 
   6   8   2      145.34      139.26     24.65 o 
   7   8   2      138.14      112.40     31.21 o 
   8   8   2       66.73      110.22     47.43 o 
   0   9   2        8.63       -0.48     22.96 o 
   1   9   2     4163.38     4486.02    162.43 o 
   2   9   2     2899.04     3676.86    291.86 o 
   3   9   2      941.61     1092.17    183.01 o 
   4   9   2       35.84       27.25     18.76 o 
   5   9   2       64.80       61.37     19.51 o 
   6   9   2       73.23       36.24     20.22 o 
   7   9   2      152.31      163.90     34.30 o 
   8   9   2       99.00       78.89     62.71 o 
   0  10   2        4.16        0.58     18.33 o 
   1  10   2     3176.61     3398.93    150.98 o 
   2  10   2      301.13      300.10     75.96 o 
   3  10   2       23.60       47.27     71.44 o 
   4  10   2       76.31       60.48     19.50 o 
   5  10   2      133.93      113.68     26.52 o 
   6  10   2      188.47      173.46     29.76 o 
   7  10   2       99.42       62.33     24.66 o 
   0  11   2       10.74       22.81     24.41 o 
   1  11   2     1964.29     2181.65    212.01 o 
   2  11   2      331.76      293.50     64.44 o 
   3  11   2      510.62      599.14    134.33 o 
   4  11   2      883.64      782.82     64.78 o 
   5  11   2      658.95      597.28     67.21 o 
   6  11   2      232.67      264.00     39.55 o 
   7  11   2      282.18      317.01     57.88 o 
   0  12   2      462.06      456.21     79.41 o 
   1  12   2      202.31      128.44     45.57 o 
   2  12   2      368.42      343.76     91.66 o 
   3  12   2      469.00      411.35     37.30 o 
   4  12   2      169.41      158.35     25.62 o 
   5  12   2       49.09       37.13     21.24 o 
   6  12   2      195.97      183.96     29.99 o 
   7  12   2      233.91      350.57     67.11 o 
   0  13   2     3183.40     4907.75    417.42 o 
   1  13   2     1667.08     1727.42    183.59 o 
   2  13   2      231.04      148.68     25.54 o 
   3  13   2      502.91      336.01     37.30 o 
   4  13   2      733.78      743.83     69.86 o 
   5  13   2      105.42      104.27     37.64 o 
   6  13   2      763.80      822.08     71.39 o 
   7  13   2       29.17       18.52     22.64 o 
   0  14   2      318.22      225.05     45.35 o 
   1  14   2      734.54      689.84     53.66 o 
   2  14   2      456.68      363.73     39.58 o 
   3  14   2      223.41      173.00     39.21 o 
   4  14   2       44.72      -16.22     30.72 o 
   5  14   2       56.31       48.37     50.12 o 
   6  14   2      112.74      145.80     49.32 o 
   7  14   2      120.02      166.28     40.53 o 
   0  15   2        0.22       -0.12     18.55 o 
   1  15   2     1771.47     1423.02    123.19 o 
   2  15   2     1733.16     1690.69    127.15 o 
   3  15   2      216.67      197.53     63.27 o 
   4  15   2       31.60      -11.07     31.93 o 
   5  15   2      206.13      176.93     74.35 o 
   6  15   2      152.67      229.55     47.01 o 
   0  16   2      129.94      127.47     31.74 o 
   1  16   2      499.19      458.73     40.76 o 
   2  16   2      255.41      140.90     25.93 o 
   3  16   2      634.41      647.14     82.02 o 
   4  16   2      219.17      250.14     52.44 o 
   5  16   2      254.73      233.80     66.60 o 
   6  16   2       77.51       55.18     34.52 o 
   0  17   2      415.08      254.36     67.59 o 
   1  17   2     1433.00     1296.57    115.07 o 
   2  17   2       91.66       25.92     19.76 o 
   3  17   2      779.42      866.78     94.85 o 
   4  17   2      275.84      310.19     58.51 o 
   5  17   2      137.46      155.41     44.46 o 
   6  17   2       16.60       11.58     22.05 o 
   0  18   2      512.42      470.09     76.02 o 
   1  18   2       67.38       44.72     21.87 o 
   2  18   2      899.69      949.73    122.66 o 
   3  18   2       65.78       25.97     35.59 o 
   4  18   2      626.72      849.70    126.99 o 
   5  18   2       57.79       62.60     33.20 o 
   0  19   2       13.76       22.69     37.44 o 
   1  19   2      235.05      170.93     44.11 o 
   2  19   2       90.89       88.13     51.49 o 
   3  19   2      169.95      383.52     76.17 o 
   4  19   2       98.53      115.66     85.73 o 
   5  19   2      192.34      367.29     59.20 o 
   0  20   2       23.65      -21.87     40.94 o 
   1  20   2      411.04      442.49     67.63 o 
   2  20   2       15.10       38.15     70.16 o 
   3  20   2       50.64       76.35     95.15 o 
   4  20   2      139.48      183.19     56.81 o 
   0  21   2      179.13      247.50     80.09 o 
   1  21   2       50.67      -14.00     27.47 o 
   2  21   2       73.72       79.65     47.82 o 
   3  21   2      128.15      306.36     85.12 o 
   0  22   2      164.27      202.18     61.85 o 
   1  22   2       16.55        0.62     25.18 o 
   2  22   2      100.72      118.39     58.46 o 
   3  22   2       12.36       -3.11     25.74 o 
   0  23   2       32.51       26.40     23.80 o 
   1  23   2       67.59       76.85     43.30 o 
   1   0   3     1427.60     1344.91     76.05 o 
   2   0   3     1237.06     1057.19     67.79 o 
   3   0   3      371.95      393.66     47.53 o 
   4   0   3       44.53       36.71     51.05 o 
   5   0   3     1509.50     1299.31    186.49 o 
   6   0   3      771.70      677.75     81.35 o 
   7   0   3      372.34      434.97     65.43 o 
   8   0   3       82.14      240.06    121.32 o 
   0   1   3      250.74      320.58    117.78 o 
   1   1   3     5168.31     4290.02    179.14 o 
   2   1   3     2970.06     2523.33     83.52 o 
   3   1   3     7343.58     7034.72    221.02 o 
   4   1   3     2392.01     2808.92    201.40 o 
   5   1   3      148.76      166.04    112.55 o 
   6   1   3       13.28      -12.46     16.23 o 
   7   1   3       92.96      101.29     20.65 o 
   8   1   3       24.35        6.40     22.89 o 
   0   2   3        1.51       18.06     13.78 o 
   1   2   3     8385.12     9413.97    804.94 o 
   2   2   3     4854.93     4248.11    125.97 o 
   3   2   3      359.49      315.99     31.73 o 
   4   2   3      972.66     1181.17    116.55 o 
   5   2   3      722.88     1581.33    870.66 o 
   6   2   3      713.18      685.43     49.18 o 
   7   2   3     1477.69     1581.27     89.39 o 
   8   2   3       39.75       53.35     27.44 o 
   0   3   3      213.11      342.07     48.11 o 
   1   3   3     1082.68     1289.82    138.95 o 
   2   3   3      681.25      485.03     83.88 o 
   3   3   3     4707.03     4485.89    283.65 o 
   4   3   3     1918.59     2552.41    240.64 o 
   5   3   3      438.69      422.47     62.06 o 
   6   3   3      245.48      247.90     34.99 o 
   7   3   3       55.77       46.24     22.56 o 
   8   3   3      446.21      527.27     63.42 o 
   0   4   3     5292.56     7901.26    785.92 o 
   1   4   3     3406.18     4896.64    272.91 o 
   2   4   3     4878.53     5489.90    276.15 o 
   3   4   3     1773.04     1669.05    225.47 o 
   4   4   3      264.63      255.96    113.67 o 
   5   4   3      429.89      486.86     48.09 o 
   6   4   3     2059.46     2103.74     97.08 o 
   7   4   3      551.87      597.12     69.42 o 
   8   4   3       54.06       40.41     55.96 o 
   0   5   3        0.34      -20.74     20.74 o 
   1   5   3     1226.28     1401.12     74.44 o 
   2   5   3     4918.24     5671.61    257.07 o 
   3   5   3     1390.53     1657.03    207.36 o 
   4   5   3      451.44      613.56    147.40 o 
   5   5   3      407.97      447.33     39.35 o 
   6   5   3      295.72      267.31     46.94 o 
   7   5   3      152.43      105.14     31.87 o 
   8   5   3      178.91      215.99     41.83 o 
   0   6   3     3925.19     4512.88    361.61 o 
   1   6   3      732.51      907.71    138.98 o 
   2   6   3      390.91      364.28     83.87 o 
   3   6   3      994.99     1207.63    170.83 o 
   4   6   3      725.67     1015.57    268.79 o 
   5   6   3     1695.00     1600.32     68.11 o 
   6   6   3       37.33       17.66     23.74 o 
   7   6   3      806.17      888.53     83.38 o 
   8   6   3       90.51      148.92     34.90 o 
   0   7   3        0.38       -3.34     31.57 o 
   1   7   3     1077.22     1268.53    161.17 o 
   2   7   3       60.19       68.67     56.49 o 
   3   7   3      902.73     1139.25    166.91 o 
   4   7   3      770.15      950.20    184.15 o 
   5   7   3      423.40      364.50     36.51 o 
   6   7   3      272.40      274.82     37.73 o 
   7   7   3      218.48      251.24     46.75 o 
   8   7   3      211.51      275.26     57.52 o 
   0   8   3      743.78      828.06    148.03 o 
   1   8   3     1406.99     1651.20    128.60 o 
   2   8   3     1687.40     1903.00    196.92 o 
   3   8   3      717.76      792.98    159.27 o 
   4   8   3       85.95       74.29     78.18 o 
   5   8   3       33.13       18.05     11.30 o 
   6   8   3     1149.08     1191.68     77.76 o 
   7   8   3       23.26        0.67     25.75 o 
   8   8   3       71.27       75.39     25.20 o 
   0   9   3      232.76      360.90    104.74 o 
   1   9   3     1210.41     1509.21     87.66 o 
   2   9   3       77.98       51.40     44.72 o 
   3   9   3      768.05      780.80    181.86 o 
   4   9   3      842.18      692.81     57.08 o 
   5   9   3      288.23      231.38     31.14 o 
   6   9   3      551.85      564.25     54.28 o 
   7   9   3       87.46       61.77     23.05 o 
   8   9   3      181.04      188.10     39.92 o 
   0  10   3      604.67      677.61    114.49 o 
   1  10   3      498.21      705.28     77.40 o 
   2  10   3       60.02       -0.03     37.61 o 
   3  10   3      193.61      173.56    115.27 o 
   4  10   3      130.97       85.42     19.65 o 
   5  10   3      356.18      369.87     47.36 o 
   6  10   3      712.69      755.32     64.28 o 
   7  10   3       79.21       83.41     27.33 o 
   0  11   3     2822.26     2301.09    249.30 o 
   1  11   3      263.65      272.04     48.58 o 
   2  11   3     2821.55     2557.43    240.76 o 
   3  11   3      159.69       56.85    134.80 o 
   4  11   3      384.55      274.16     38.04 o 
   5  11   3      186.77      197.08     36.36 o 
   6  11   3       76.07       35.88     19.76 o 
   7  11   3       43.50       22.81     24.39 o 
   0  12   3      939.56      995.43    157.22 o 
   1  12   3      442.81      447.18     67.55 o 
   2  12   3      139.85      125.27     65.60 o 
   3  12   3     1259.65     1093.38     64.84 o 
   4  12   3      684.36      701.75     60.07 o 
   5  12   3      745.49      705.71     76.90 o 
   6  12   3       93.04       81.94     23.73 o 
   7  12   3       53.25       68.66     33.83 o 
   0  13   3      239.29      298.14     99.58 o 
   1  13   3     2474.76     2303.50    204.88 o 
   2  13   3       16.84       45.04     17.51 o 
   3  13   3     1707.34     1379.76     83.23 o 
   4  13   3      760.84      776.53     97.17 o 
   5  13   3      213.93      139.70     40.88 o 
   6  13   3       23.99        3.51     26.57 o 
   7  13   3      432.47      509.82     67.89 o 
   0  14   3     3182.02     3814.09    375.34 o 
   1  14   3      440.83      368.62     32.65 o 
   2  14   3     2000.95     1733.12    105.08 o 
   3  14   3      130.04       77.69     21.58 o 
   4  14   3      438.04      384.13     53.78 o 
   5  14   3      131.84      103.20     52.10 o 
   6  14   3      171.34      151.73     38.56 o 
   7  14   3      193.60      220.46     41.65 o 
   0  15   3      110.82      112.79     28.39 o 
   1  15   3       88.70       55.81     21.52 o 
   2  15   3      196.23      135.59     33.15 o 
   3  15   3      395.03      373.80     63.29 o 
   4  15   3       14.06       -0.23     24.74 o 
   5  15   3      509.86      593.60     82.83 o 
   6  15   3       99.31      171.70     42.04 o 
   0  16   3        1.20      -29.63     29.63 o 
   1  16   3     1166.03      892.66     96.52 o 
   2  16   3       50.64       38.70     19.29 o 
   3  16   3      141.55      111.65     36.23 o 
   4  16   3       14.18       -1.91     29.03 o 
   5  16   3      707.69      737.11    119.41 o 
   6  16   3       60.88       94.63     30.90 o 
   0  17   3      165.23      103.95     29.44 o 
   1  17   3      675.14      619.76     68.51 o 
   2  17   3      155.02      170.68     30.99 o 
   3  17   3      156.03      189.77     42.25 o 
   4  17   3       13.56       26.54     28.36 o 
   5  17   3      453.72      490.87     67.53 o 
   6  17   3      247.99      325.79     52.18 o 
   0  18   3       10.98      -23.40     32.50 o 
   1  18   3       89.10       43.24     25.43 o 
   2  18   3      439.18      498.92     93.70 o 
   3  18   3       39.16       52.95     69.26 o 
   4  18   3      539.76      717.60    103.04 o 
   5  18   3       10.13        1.67     20.43 o 
   0  19   3      541.78      549.37     81.21 o 
   1  19   3      462.87      458.15     60.67 o 
   2  19   3      211.12      305.41     69.05 o 
   3  19   3       19.69       -6.25     51.15 o 
   4  19   3      103.31      138.96     46.96 o 
   5  19   3      128.92      141.98     36.39 o 
   0  20   3        0.46       14.67     39.89 o 
   1  20   3      306.01      296.41     55.84 o 
   2  20   3      187.39      264.49     95.91 o 
   3  20   3      463.26      676.24    127.25 o 
   4  20   3        7.61        5.96     31.84 o 
   0  21   3       48.11       28.71     47.18 o 
   1  21   3       65.11       46.73     31.22 o 
   2  21   3      143.08      259.58     87.14 o 
   3  21   3      137.29      161.73     64.64 o 
   0  22   3        0.21       -1.63     27.95 o 
   1  22   3      201.16      232.11     56.26 o 
   2  22   3      124.04       47.93     40.93 o 
   3  22   3       75.67       69.96     42.34 o 
   0  23   3      200.01      228.30     57.32 o 
   1  23   3       86.92       18.08     33.77 o 
   0   0   4     6235.97     8340.38   1307.19 o 
   1   0   4     2751.83     2652.11    117.26 o 
   2   0   4     3288.00     2766.82    121.02 o 
   3   0   4     9529.06     9054.86    261.40 o 
   4   0   4     2168.57     2706.13    291.92 o 
   5   0   4     1562.75     1469.22    169.93 o 
   6   0   4     3565.36     3680.92    186.59 o 
   7   0   4      222.14      192.75     45.97 o 
   8   0   4        4.88        2.45     42.34 o 
   0   1   4     3313.94     4101.70    145.21 o 
   1   1   4     2356.00     2036.44     79.01 o 
   2   1   4     3926.56     3545.09    106.92 o 
   3   1   4     4139.09     3919.49    131.09 o 
   4   1   4     2667.52     2652.54    148.09 o 
   5   1   4     1275.88     1352.33    144.15 o 
   6   1   4      575.79      542.48     47.39 o 
   7   1   4       22.28       28.20     18.03 o 
   8   1   4       63.35       93.38     24.85 o 
   0   2   4     2866.62     3510.25    135.30 o 
   1   2   4     2317.68     2284.73    216.46 o 
   2   2   4      536.75      580.95     54.13 o 
   3   2   4     2435.56     2373.84    149.81 o 
   4   2   4     1285.91     1503.81    150.09 o 
   5   2   4     4597.78     4340.70    396.92 o 
   6   2   4     3919.16     3836.55    117.14 o 
   7   2   4      491.11      450.56     43.70 o 
   8   2   4       77.12       97.98     30.54 o 
   0   3   4      200.21      323.47     49.49 o 
   1   3   4     7201.95     8020.63   1542.10 o 
   2   3   4     1345.35     1359.45    123.46 o 
   3   3   4     7253.94     7337.09    903.18 o 
   4   3   4     1884.96     2217.19    243.75 o 
   5   3   4      627.35      588.18     59.67 o 
   6   3   4      365.84      358.39     40.07 o 
   7   3   4      549.84      541.91     58.32 o 
   8   3   4       45.57       50.70     23.21 o 
   0   4   4     2819.70     4155.31    346.52 o 
   1   4   4     1888.40     2516.33    440.06 o 
   2   4   4     1127.59     1345.76    136.91 o 
   3   4   4       10.05       22.40     28.30 o 
   4   4   4      342.26      509.43    137.56 o 
   5   4   4     1568.07     1580.61     83.17 o 
   6   4   4     2294.94     2104.10     99.34 o 
   7   4   4      568.24      641.29     71.29 o 
   8   4   4      177.22      248.29     46.53 o 
   1   5   4      813.16      809.17     85.51 o 
   2   5   4     1517.00     1838.47    146.40 o 
   3   5   4     2851.66     3078.78    372.59 o 
   4   5   4     1494.75     2078.89    250.59 o 
   5   5   4      519.47      583.34     47.76 o 
   6   5   4     1812.17     2059.87    114.35 o 
   7   5   4      126.08      107.60     24.24 o 
   8   5   4      246.99      274.76     44.22 o 
   0   6   4       63.66       57.81     29.61 o 
   1   6   4     1583.95     1776.26    108.15 o 
   2   6   4     2270.78     2536.33    173.27 o 
   3   6   4      267.95      244.70     87.93 o 
   4   6   4     2543.15     2809.33    282.58 o 
   5   6   4       44.56       41.90     20.20 o 
   6   6   4      826.30      838.76     82.36 o 
   7   6   4      105.89      118.86     33.91 o 
   8   6   4      186.49      173.92     38.55 o 
   0   7   4     1500.69     1905.02    323.25 o 
   1   7   4      713.06      879.72     93.20 o 
   2   7   4     2851.43     2987.02    239.11 o 
   3   7   4      990.59     1018.71    157.84 o 
   4   7   4      506.04      545.20    133.39 o 
   5   7   4      694.09      700.37     50.55 o 
   6   7   4      480.20      575.80     59.61 o 
   7   7   4      587.40      617.57     70.25 o 
   8   7   4       93.20      137.52     31.50 o 
   0   8   4      786.29     1093.18    353.81 o 
   1   8   4       93.60       98.75     24.91 o 
   2   8   4      277.17      321.78     75.50 o 
   3   8   4     5438.73     5573.16    930.65 o 
   4   8   4      617.46      632.71    154.55 o 
   5   8   4      155.39      141.19     22.85 o 
   6   8   4      225.06      180.20     28.92 o 
   7   8   4      138.37      111.05     25.21 o 
   8   8   4       13.90       36.33     25.76 o 
   0   9   4        1.89        2.80     18.97 o 
   1   9   4      159.97      214.84     46.09 o 
   2   9   4      956.71      970.95    252.86 o 
   3   9   4      340.41      363.95     97.95 o 
   4   9   4      640.59      505.05     54.94 o 
   5   9   4      219.93      238.51     34.46 o 
   6   9   4      323.86      300.68     40.03 o 
   7   9   4      279.43      299.97     52.95 o 
   8   9   4       83.05        6.69     89.01 o 
   0  10   4      580.64      525.24     86.12 o 
   1  10   4      362.76      405.47     61.64 o 
   2  10   4      436.43      513.41    110.89 o 
   3  10   4       47.30       -0.24     81.43 o 
   4  10   4      526.25      395.03     45.72 o 
   5  10   4     1700.47     1526.18     97.16 o 
   6  10   4      321.81      324.80     44.58 o 
   7  10   4      141.10      199.19     36.46 o 
   0  11   4      391.87      370.15     76.63 o 
   1  11   4       33.56       36.32     30.39 o 
   2  11   4      479.84      521.87    202.53 o 
   3  11   4      751.60      620.63    117.94 o 
   4  11   4      432.97      335.22     42.73 o 
   5  11   4     1007.16      924.72     76.79 o 
   6  11   4      156.56      165.78     30.16 o 
   7  11   4      112.67      115.54     27.58 o 
   0  12   4      555.64      628.18    127.14 o 
   1  12   4      476.12      512.92     72.75 o 
   2  12   4      240.44      280.82     84.49 o 
   3  12   4      606.54      487.33     41.05 o 
   4  12   4       11.17       24.67     21.58 o 
   5  12   4      554.74      503.52     66.58 o 
   6  12   4      146.71      136.19     34.75 o 
   7  12   4       37.33       24.32     19.91 o 
   0  13   4       74.41       64.03     47.16 o 
   1  13   4     1566.89     1508.97    141.28 o 
   2  13   4      331.55      319.60     39.48 o 
   3  13   4      677.17      572.21     54.31 o 
   4  13   4        8.50       -5.37     17.91 o 
   5  13   4      564.82      548.16     67.68 o 
   6  13   4      238.94      273.95     47.15 o 
   7  13   4       18.85       -0.20     20.84 o 
   0  14   4      892.11      855.08     74.55 o 
   1  14   4       83.42       17.04     19.45 o 
   2  14   4      503.36      465.15     59.94 o 
   3  14   4      185.50      130.75     28.97 o 
   4  14   4      935.03      991.72    130.96 o 
   5  14   4      983.70      996.21     92.03 o 
   6  14   4       46.05       62.64     30.62 o 
   7  14   4        9.13       21.27     17.05 o 
   0  15   4     1661.00     1857.68    161.03 o 
   1  15   4        1.72       26.46     14.30 o 
   2  15   4      851.17      734.35     76.98 o 
   3  15   4      769.93      721.99     89.35 o 
   4  15   4      297.05      269.52     55.79 o 
   5  15   4       72.99        3.02     41.69 o 
   6  15   4       39.07        0.68     54.96 o 
   0  16   4       71.28       16.89     30.76 o 
   1  16   4      916.48      875.94     63.84 o 
   2  16   4      170.88      139.50     27.21 o 
   3  16   4      701.38      716.92    135.69 o 
   4  16   4      547.07      660.07     83.51 o 
   5  16   4      641.91      710.34    109.30 o 
   6  16   4       37.42       44.38     51.64 o 
   0  17   4      514.29      497.09     92.70 o 
   1  17   4      538.00      482.50     62.03 o 
   2  17   4      673.50      555.23     62.93 o 
   3  17   4       24.34      -26.80     26.80 o 
   4  17   4      652.92      780.27    106.40 o 
   5  17   4       30.24       39.73     32.93 o 
   6  17   4       25.92       53.52     21.67 o 
   0  18   4      808.07      672.05    149.17 o 
   1  18   4       40.65       71.92     43.97 o 
   2  18   4      352.48      344.62     48.17 o 
   3  18   4      169.30      238.84     70.19 o 
   4  18   4      122.00      151.76     51.95 o 
   5  18   4       94.27      129.12     34.69 o 
   0  19   4      236.49      209.43     52.59 o 
   1  19   4      117.59       86.54     26.12 o 
   2  19   4      211.02      312.89     71.87 o 
   3  19   4      117.56      131.63     78.74 o 
   4  19   4       95.62       42.37     43.43 o 
   5  19   4      261.21      326.78     52.56 o 
   0  20   4        0.29      -44.00     44.00 o 
   1  20   4       18.50      -12.14     25.42 o 
   2  20   4      157.14      189.27     70.16 o 
   3  20   4      167.08      173.26     51.78 o 
   4  20   4       30.16       -0.79     22.90 o 
   0  21   4      353.56      341.61    104.84 o 
   1  21   4      222.01      238.95     44.73 o 
   2  21   4       30.22      -23.33     46.65 o 
   3  21   4      244.27      424.88     86.77 o 
   0  22   4       48.62       34.70     30.56 o 
   1  22   4       32.65       98.92     53.73 o 
   2  22   4      102.38      112.49     50.01 o 
   3  22   4      132.99      131.01     47.01 o 
   0  23   4      379.02      413.29     72.22 o 
   1  23   4      119.79      151.02     49.97 o 
   1   0   5      145.60      116.15     18.37 o 
   2   0   5     3714.62     3136.31    108.61 o 
   3   0   5       68.02       32.82     20.07 o 
   4   0   5      322.98      325.36     57.13 o 
   5   0   5     1068.57     1152.94    174.89 o 
   6   0   5     1210.49     1175.86    105.63 o 
   7   0   5     1682.39     1860.94    182.41 o 
   8   0   5      154.49      184.63     51.66 o 
   0   1   5     1933.36     1894.50    102.92 o 
   1   1   5     1954.14     1770.90    116.61 o 
   2   1   5     6047.35     4973.02    106.27 o 
   3   1   5     5062.28     5106.56    167.39 o 
   4   1   5      693.55      778.77     77.89 o 
   5   1   5      122.97      133.39     47.32 o 
   6   1   5     3180.98     3197.35    122.78 o 
   7   1   5       44.23       25.02     29.13 o 
   8   1   5       34.26      138.14     97.58 o 
   0   2   5        3.02        8.03     23.10 o 
   1   2   5     2880.27     2407.03    217.97 o 
   2   2   5     4740.29     3403.99    331.82 o 
   3   2   5     3286.18     3187.70    128.29 o 
   4   2   5     1057.55     1235.06    126.42 o 
   5   2   5      344.36      376.20     57.08 o 
   6   2   5     1426.44     1401.71     70.91 o 
   7   2   5      296.08      302.49     39.04 o 
   8   2   5       31.51       54.09     31.46 o 
   0   3   5     1183.81     1373.17    104.45 o 
   1   3   5      267.01      246.47     31.99 o 
   2   3   5     5058.96     4591.21    230.43 o 
   3   3   5     1265.18     1343.48    141.75 o 
   4   3   5      839.82      985.99    105.30 o 
   5   3   5     1727.93     1615.07     99.86 o 
   6   3   5     2189.48     2206.93     88.91 o 
   7   3   5      483.48      584.78     61.44 o 
   8   3   5       75.62      124.52     75.79 o 
   0   4   5        1.85       -2.71     32.73 o 
   1   4   5     5723.73     7312.42    732.17 o 
   2   4   5     1669.09     1668.99    146.30 o 
   3   4   5     8346.11     8361.14    560.16 o 
   4   4   5     1269.48     1557.83    202.12 o 
   5   4   5     1526.23     1408.52     84.44 o 
   6   4   5      561.80      612.67     63.33 o 
   7   4   5       23.78       -8.33     22.10 o 
   8   4   5       67.75       61.77     33.84 o 
   0   5   5     2210.77     2992.27    178.08 o 
   1   5   5     9465.44    12317.46   1182.97 o 
   2   5   5     1836.14     1939.76    239.66 o 
   3   5   5      201.22      180.45     44.05 o 
   4   5   5     1582.00     1783.00    419.42 o 
   5   5   5      769.54      792.18     54.69 o 
   6   5   5     2849.99     2976.01    138.13 o 
   7   5   5      219.86      161.02     37.59 o 
   8   5   5      386.27      528.32     82.30 o 
   0   6   5     5414.66     8012.34    663.18 o 
   1   6   5     2298.90     2629.24    297.40 o 
   2   6   5      162.80      184.72     51.23 o 
   3   6   5     1001.11     1130.24    118.45 o 
   4   6   5      359.37      462.29    141.81 o 
   5   6   5      997.35      874.13     60.72 o 
   6   6   5     1326.71     1421.48    106.42 o 
   7   6   5      109.68      109.36     31.70 o 
   8   6   5        4.52       -8.67     31.62 o 
   0   7   5       13.18       59.43     36.19 o 
   1   7   5     3962.86     4970.94    885.99 o 
   2   7   5      188.41      176.98     60.25 o 
   3   7   5     2050.67     2144.34    338.39 o 
   4   7   5      596.57      531.20    116.63 o 
   5   7   5      937.45      897.14     55.19 o 
   6   7   5      448.88      520.53     56.85 o 
   7   7   5       70.79       61.33     44.83 o 
   8   7   5       75.03       79.65     81.28 o 
   0   8   5      635.56      808.60    189.93 o 
   1   8   5        6.48       31.04     18.16 o 
   2   8   5       18.27       -5.72     45.69 o 
   3   8   5      752.91      774.26    143.73 o 
   4   8   5      279.26      361.74     98.41 o 
   5   8   5      993.98      930.03     65.68 o 
   6   8   5      354.55      338.39     45.71 o 
   7   8   5       13.62      -40.21     40.34 o 
   8   8   5        5.66       42.93     28.17 o 
   0   9   5        3.44       16.83     39.06 o 
   1   9   5      868.13     1193.83     98.39 o 
   2   9   5     2478.93     2616.01    345.63 o 
   3   9   5      798.41      866.89    239.04 o 
   4   9   5      359.85      333.89     43.73 o 
   5   9   5      484.80      505.38     49.57 o 
   6   9   5      636.67      682.25     65.65 o 
   7   9   5       54.78       16.50     25.74 o 
   8   9   5        7.47       13.77     71.77 o 
   0  10   5     5496.53     6372.83   1899.93 o 
   1  10   5       16.50       21.59     24.40 o 
   2  10   5     2323.36     2639.97    453.10 o 
   3  10   5       64.22      123.99     77.57 o 
   4  10   5     1159.31      997.24    122.78 o 
   5  10   5     1462.81     1310.93     90.28 o 
   6  10   5       69.68       87.26     23.48 o 
   7  10   5       42.23        1.27     21.50 o 
   0  11   5     2111.63     1938.46    580.74 o 
   1  11   5       30.42       24.40     33.71 o 
   2  11   5      258.73      334.65     92.56 o 
   3  11   5      328.88      397.29     72.11 o 
   4  11   5      536.20      545.73     51.88 o 
   5  11   5       26.66       25.94     21.32 o 
   6  11   5      181.33      210.26     38.56 o 
   7  11   5       65.54       46.94     18.35 o 
   0  12   5        5.43       98.18     57.10 o 
   1  12   5      289.04      275.20     64.38 o 
   2  12   5      160.90       88.36     62.31 o 
   3  12   5     1205.35     1052.24     68.10 o 
   4  12   5      573.94      649.74     79.30 o 
   5  12   5      664.57      667.76     74.77 o 
   6  12   5      406.73      384.46     54.00 o 
   7  12   5      136.19      180.16     31.41 o 
   0  13   5      308.90      253.36     87.92 o 
   1  13   5      346.88      333.74     58.47 o 
   2  13   5     1155.70     1070.99     71.51 o 
   3  13   5      302.01      268.48     37.27 o 
   4  13   5      374.56      332.70     85.90 o 
   5  13   5      151.44      214.56     45.87 o 
   6  13   5      171.52      173.50     30.39 o 
   7  13   5      224.82      258.01     91.74 o 
   0  14   5      113.78      138.70     38.71 o 
   1  14   5       35.95       17.48     10.96 o 
   2  14   5       30.60       11.76     16.22 o 
   3  14   5       41.80      -10.21     17.55 o 
   4  14   5       60.30       35.03     18.67 o 
   5  14   5       75.72       84.51     37.84 o 
   6  14   5       99.01       65.19     24.20 o 
   0  15   5     1391.11     1657.21    130.99 o 
   1  15   5      382.84      286.67     43.38 o 
   2  15   5       81.76       34.48     14.81 o 
   3  15   5      610.81      558.20     94.05 o 
   4  15   5      417.49      541.02     75.83 o 
   5  15   5      476.49      568.24    101.06 o 
   6  15   5        4.52       48.22     20.48 o 
   0  16   5      569.71      540.19     78.56 o 
   1  16   5      392.25      383.63     45.69 o 
   2  16   5      172.00      136.33     35.91 o 
   3  16   5       83.02       56.14     29.73 o 
   4  16   5      203.81      300.67     79.64 o 
   5  16   5      269.55      250.63     72.53 o 
   6  16   5      156.91      181.28     52.40 o 
   0  17   5       12.85        0.21     29.48 o 
   1  17   5      555.43      479.47     62.98 o 
   2  17   5       47.79       20.57     38.69 o 
   3  17   5      174.08      170.75     53.03 o 
   4  17   5      396.23      525.52    111.04 o 
   5  17   5      179.83      239.81     47.78 o 
   6  17   5       49.10       49.17     26.66 o 
   0  18   5     1502.62     1382.35    150.50 o 
   1  18   5      199.17      195.00     40.48 o 
   2  18   5       72.71       56.25     29.56 o 
   3  18   5        1.26       47.62     47.86 o 
   4  18   5      229.56      205.58     78.51 o 
   5  18   5      118.97      181.44     36.41 o 
   0  19   5       35.28       19.82     28.02 o 
   1  19   5      153.48       75.63     30.55 o 
   2  19   5       70.85       25.92     39.06 o 
   3  19   5      309.24      376.64     78.84 o 
   4  19   5       87.36      115.05     36.55 o 
   5  19   5      137.99      234.84     46.42 o 
   0  20   5      222.52      181.41     50.62 o 
   1  20   5      127.89       70.26     34.73 o 
   2  20   5       28.67       31.46     44.73 o 
   3  20   5       79.79       68.58     39.46 o 
   4  20   5      111.67      152.18     35.47 o 
   0  21   5      487.73      462.99     98.32 o 
   1  21   5      393.53      396.02     63.48 o 
   2  21   5      252.16      321.54     84.70 o 
   3  21   5        9.41       13.31     32.73 o 
   0  22   5        0.16      -28.45     28.45 o 
   1  22   5      199.23      196.14     47.97 o 
   2  22   5      156.73      303.15     74.75 o 
   0  23   5       34.98       87.73    100.04 o 
   1  23   5      169.98      166.19     46.75 o 
   0   0   6      124.71      112.69     33.24 o 
   1   0   6     2768.33     2515.83    171.80 o 
   2   0   6        3.51        7.55      8.48 o 
   3   0   6     5187.59     4896.96    164.38 o 
   4   0   6        0.92      -16.35     31.90 o 
   5   0   6      213.20      161.43     46.57 o 
   6   0   6       40.89       33.44     27.70 o 
   7   0   6       47.24       79.55     47.02 o 
   8   0   6       26.46      -10.27     80.23 o 
   0   1   6     1859.88     1641.69     65.58 o 
   1   1   6    10209.39     8720.20    438.84 o 
   2   1   6     1329.93     1168.68     40.93 o 
   3   1   6     1696.85     1614.02     66.18 o 
   4   1   6      489.46      496.89     60.94 o 
   5   1   6      107.85      125.18     34.12 o 
   6   1   6     2982.33     3021.95    133.03 o 
   7   1   6      992.90     1079.73     96.90 o 
   8   1   6      184.66      296.04     84.39 o 
   0   2   6      118.92      105.49     36.01 o 
   1   2   6     1059.77      923.79     65.22 o 
   2   2   6     3668.02     3092.75    108.78 o 
   3   2   6     1150.61     1187.79     96.61 o 
   4   2   6      579.08      643.86     90.62 o 
   5   2   6      458.32      520.75     55.82 o 
   6   2   6      583.64      593.36     48.80 o 
   7   2   6       30.26       35.56     19.80 o 
   8   2   6        1.26       28.70     34.74 o 
   0   3   6     1118.82     1210.42    105.28 o 
   1   3   6      883.98      874.09    127.99 o 
   2   3   6      402.88      335.54     51.77 o 
   3   3   6      200.49      226.53     41.36 o 
   4   3   6      303.69      265.99     58.37 o 
   5   3   6      244.53      230.45     37.46 o 
   6   3   6     2230.18     2308.68    101.58 o 
   7   3   6        8.56       49.80     17.57 o 
   8   3   6       28.45       46.02     89.72 o 
   0   4   6     8816.02    11663.71   1054.11 o 
   1   4   6     3677.99     4359.36    305.68 o 
   2   4   6       95.26       60.29     46.47 o 
   3   4   6      977.16      906.96     95.18 o 
   4   4   6      816.50      987.73    176.22 o 
   5   4   6      198.07      156.38     24.87 o 
   6   4   6       97.29       71.44     21.65 o 
   7   4   6      460.20      620.52     67.98 o 
   8   4   6       18.69       35.44     34.10 o 
   0   5   6     7856.99     9363.64    423.79 o 
   1   5   6     2022.00     2620.13    224.67 o 
   2   5   6     1145.82     1061.54    311.57 o 
   3   5   6     1754.70     1708.90    137.76 o 
   4   5   6      306.58      409.60    118.20 o 
   5   5   6      295.20      307.32     37.98 o 
   6   5   6     1029.06     1122.54     87.24 o 
   7   5   6        0.54       -8.52     24.05 o 
   8   5   6       56.79       47.63     45.93 o 
   1   6   6     1165.20     1589.56     84.16 o 
   2   6   6     2130.15     2148.31    249.57 o 
   3   6   6      533.75      510.45     73.15 o 
   4   6   6      449.97      499.95    108.47 o 
   5   6   6     1402.44     1371.11     67.91 o 
   6   6   6        8.33       17.49     23.47 o 
   7   6   6      260.44      195.62     39.25 o 
   8   6   6       26.04      -25.92     38.41 o 
   0   7   6      692.34      916.43    142.56 o 
   1   7   6     4638.94     5085.35    907.05 o 
   2   7   6      258.24      191.23     50.34 o 
   3   7   6      485.96      423.61    129.25 o 
   4   7   6      402.19      360.80    102.42 o 
   5   7   6       59.09       25.61     17.33 o 
   6   7   6     1313.11     1440.44     93.03 o 
   7   7   6      174.88      154.89     38.57 o 
   8   7   6      139.33      175.58     49.13 o 
   0   8   6     1874.12     2757.78    377.92 o 
   1   8   6     7135.17    10370.41   1082.67 o 
   2   8   6      444.87      458.30    105.56 o 
   3   8   6      849.59      927.77    244.24 o 
   4   8   6      114.90      121.11     37.06 o 
   5   8   6      856.26      934.85     60.96 o 
   6   8   6     1394.87     1455.81     94.98 o 
   7   8   6       66.98       67.98     19.99 o 
   8   8   6       47.03       79.01     31.82 o 
   0   9   6     2894.45     3777.29    876.79 o 
   1   9   6      451.66      550.61     71.69 o 
   2   9   6     2221.41     2878.11    243.27 o 
   3   9   6      208.59       97.49     50.71 o 
   4   9   6      235.28      178.49     33.96 o 
   5   9   6      219.81      192.80     30.55 o 
   6   9   6      666.49      662.92     69.59 o 
   7   9   6       47.59       -0.59     24.77 o 
   8   9   6       48.35       58.71     33.47 o 
   0  10   6       23.75       40.22     20.24 o 
   1  10   6     1039.51     1443.70    108.79 o 
   2  10   6      905.20     1087.34    245.20 o 
   3  10   6      728.99      746.13    136.72 o 
   4  10   6      532.54      455.85     44.86 o 
   5  10   6        0.23       21.23     19.75 o 
   6  10   6       35.17       33.98     26.77 o 
   7  10   6       19.43       -4.60     30.51 o 
   0  11   6       99.44      124.78     39.94 o 
   1  11   6     1952.20     2691.37    257.52 o 
   2  11   6       86.85      101.62    102.83 o 
   3  11   6      612.22      577.19     91.66 o 
   4  11   6      352.39      259.12     42.67 o 
   5  11   6      221.62      172.83     37.55 o 
   6  11   6       95.43      142.59     39.56 o 
   7  11   6       24.04       28.48     19.26 o 
   0  12   6     2364.54     3478.77    332.73 o 
   1  12   6      869.62      950.32    100.29 o 
   2  12   6      801.91      818.82    155.09 o 
   3  12   6       52.40       71.19     24.00 o 
   4  12   6       74.94       47.70     25.56 o 
   5  12   6      284.21      309.22     50.03 o 
   6  12   6      144.90      130.96     34.57 o 
   7  12   6       11.60      -14.72     18.81 o 
   0  13   6      152.19      208.99     70.01 o 
   1  13   6      878.89     1116.70    108.13 o 
   2  13   6      396.75      320.34     53.64 o 
   3  13   6      132.71      100.40     22.29 o 
   4  13   6      238.24      269.41     81.08 o 
   5  13   6      426.01      403.64     57.99 o 
   6  13   6      156.78      171.46     36.33 o 
   7  13   6       36.97        3.28     17.82 o 
   0  14   6     1140.90     1349.33    107.51 o 
   1  14   6      183.90      188.05     28.17 o 
   2  14   6      773.73      644.07     54.53 o 
   3  14   6      272.13      184.66     38.05 o 
   4  14   6      489.13      521.89    113.33 o 
   5  14   6      233.05      283.28     56.26 o 
   6  14   6       43.48       89.00     31.81 o 
   0  15   6     1185.23     1277.75    103.92 o 
   1  15   6      691.87      652.04     57.04 o 
   2  15   6      208.23      200.09     26.65 o 
   3  15   6       23.09        8.87     22.30 o 
   4  15   6      247.92      293.31     57.64 o 
   5  15   6       23.75       -8.11     34.39 o 
   6  15   6       85.53       47.93     25.68 o 
   0  16   6     1636.34     1853.03    147.18 o 
   1  16   6       36.53       42.42     21.31 o 
   2  16   6      356.86      352.55     49.97 o 
   3  16   6      850.90     1011.47    168.00 o 
   4  16   6      138.22      100.13     36.32 o 
   5  16   6       44.60       38.30     41.02 o 
   6  16   6       29.82       77.83     27.57 o 
   0  17   6     1494.15     1469.25    155.31 o 
   1  17   6      143.23      162.09     33.77 o 
   2  17   6      232.49      187.62     39.78 o 
   3  17   6       22.23       -6.84     38.91 o 
   4  17   6      203.39      173.71     60.63 o 
   5  17   6       16.43       14.62     24.70 o 
   0  18   6       19.44       -9.16     30.26 o 
   1  18   6      127.29       98.46     26.51 o 
   2  18   6      477.84      461.81     58.45 o 
   3  18   6      206.54      167.71     52.68 o 
   4  18   6       97.34      191.40    123.73 o 
   5  18   6       93.33      107.35     32.03 o 
   0  19   6       69.38      135.40     54.46 o 
   1  19   6      178.71      186.73     33.27 o 
   2  19   6      255.54      201.28     42.02 o 
   3  19   6      517.76      738.20    103.60 o 
   4  19   6       41.75       33.23     27.03 o 
   5  19   6      200.49      241.53     42.52 o 
   0  20   6      504.36      586.56     85.24 o 
   1  20   6       10.08       34.97     21.93 o 
   2  20   6       88.86      104.43     47.35 o 
   3  20   6      246.76      310.21     62.60 o 
   4  20   6       85.25       77.00     42.30 o 
   0  21   6       16.98       46.21     36.89 o 
   1  21   6       25.01        7.36     22.68 o 
   2  21   6      191.52      251.88     76.99 o 
   3  21   6       21.55       68.98     34.20 o 
   0  22   6        1.49        1.19     25.51 o 
   1  22   6      153.13      221.09     47.66 o 
   2  22   6        8.29        1.34     29.29 o 
   0  23   6       46.57       51.46     50.36 o 
   1  23   6        1.01       10.61     26.89 o 
   1   0   7     9193.99     8575.32    306.31 o 
   2   0   7     2707.99     2391.78     80.11 o 
   3   0   7     2360.86     2263.83    108.87 o 
   4   0   7      216.66      218.04     72.92 o 
   5   0   7      816.83      696.23     84.09 o 
   6   0   7     2584.37     2741.38    210.13 o 
   7   0   7       23.71       37.10     99.48 o 
   8   0   7        0.28       -5.52     31.71 o 
   0   1   7      633.79      587.26     73.04 o 
   1   1   7     5873.46     5039.54    232.53 o 
   2   1   7     4450.99     3815.75     96.47 o 
   3   1   7      648.53      574.64     39.19 o 
   4   1   7     1425.80     1383.51     98.98 o 
   5   1   7      738.02      702.06     77.08 o 
   6   1   7      563.13      590.89     68.54 o 
   7   1   7      247.62      242.35     47.86 o 
   8   1   7       77.00       83.60     27.67 o 
   0   2   7      592.89      542.32     50.26 o 
   1   2   7    18138.66    15308.53    601.86 o 
   2   2   7     2107.98     2072.75    123.46 o 
   3   2   7     6290.11     5828.16    194.56 o 
   4   2   7      363.07      451.45     65.84 o 
   5   2   7      848.46      832.73     71.89 o 
   6   2   7      148.01      113.20     26.28 o 
   7   2   7       51.29       28.93     40.75 o 
   8   2   7       74.08       29.58     23.57 o 
   0   3   7      800.26      900.32     98.83 o 
   1   3   7     5187.53     5248.01    675.32 o 
   2   3   7      233.47      211.40     38.92 o 
   3   3   7      697.76      742.65     81.43 o 
   4   3   7     1681.40     1637.76    138.63 o 
   5   3   7      168.37      152.13     23.48 o 
   6   3   7      633.15      626.08     62.11 o 
   7   3   7      375.40      336.18     48.08 o 
   8   3   7      125.37      163.35    124.17 o 
   0   4   7     8136.64    10491.06   1489.37 o 
   1   4   7     1413.55     1292.71    158.33 o 
   2   4   7     2262.32     1884.79    517.60 o 
   3   4   7     1678.62     1806.31    202.52 o 
   4   4   7     1202.89     1325.86    139.76 o 
   5   4   7       53.85       72.82     16.52 o 
   6   4   7      784.14      812.74     63.76 o 
   7   4   7      156.53      220.12     63.24 o 
   8   4   7      178.40      169.81     98.33 o 
   0   5   7     1757.58     1995.04    241.16 o 
   1   5   7     7954.55    10805.19   1459.66 o 
   2   5   7     1042.59      956.66    198.68 o 
   3   5   7       65.84       21.89     26.43 o 
   4   5   7       67.59       70.55     60.28 o 
   5   5   7     1079.29      999.39     60.40 o 
   6   5   7      359.10      434.05     53.17 o 
   7   5   7      265.08      206.79     45.03 o 
   8   5   7       18.89      -11.98     52.25 o 
   1   6   7     3953.24     5818.30    402.71 o 
   2   6   7       40.10       36.26     37.61 o 
   3   6   7     1251.00     1286.72    178.88 o 
   4   6   7      334.46      344.24    155.31 o 
   5   6   7      165.92      150.86     23.61 o 
   6   6   7      202.55      152.74     42.26 o 
   7   6   7       46.45       23.96     40.49 o 
   8   6   7       55.23        9.70     31.10 o 
   0   7   7     8056.93     9148.82   1063.10 o 
   1   7   7      288.74      331.89     43.79 o 
   2   7   7     2021.84     1982.59    289.93 o 
   3   7   7      224.12      122.10     47.03 o 
   4   7   7     2445.50     2278.25    486.26 o 
   5   7   7      440.20      400.36     40.15 o 
   6   7   7      253.42      235.29     35.77 o 
   7   7   7        4.79       13.83     25.86 o 
   8   7   7      106.24      163.90     44.12 o 
   0   8   7    17737.91    23207.13   2259.18 o 
   1   8   7     1385.68     1705.81    100.17 o 
   2   8   7     4157.39     4719.54    376.34 o 
   3   8   7      143.53      189.53     70.99 o 
   4   8   7       57.80       28.90     23.06 o 
   5   8   7      380.69      395.09     43.22 o 
   6   8   7      830.82      957.42     77.38 o 
   7   8   7      307.63      343.97     53.93 o 
   8   8   7       36.62       32.95     46.39 o 
   0   9   7      459.46      637.93     94.84 o 
   1   9   7     1736.85     2225.88    152.37 o 
   2   9   7      761.04      968.35    146.86 o 
   3   9   7      468.94      551.61    195.03 o 
   4   9   7      324.26      242.68     38.70 o 
   5   9   7      851.94      843.08     64.86 o 
   6   9   7      193.42      202.18     39.65 o 
   7   9   7       28.91       -2.62     23.04 o 
   0  10   7      728.99      995.32    135.71 o 
   1  10   7     1771.44     2320.02    149.87 o 
   2  10   7        7.50       35.96     36.05 o 
   3  10   7      856.15      770.54    148.35 o 
   4  10   7      855.43      749.18     60.64 o 
   5  10   7      153.90      191.56     33.62 o 
   6  10   7      151.73      140.52     33.83 o 
   7  10   7      172.48      152.32     29.63 o 
   0  11   7     1678.59     2371.68    256.22 o 
   1  11   7      255.84      230.97     48.92 o 
   2  11   7      348.61      433.72    118.96 o 
   3  11   7      243.15      222.68    114.75 o 
   4  11   7      293.57      197.16     35.45 o 
   5  11   7       95.90       84.92     25.78 o 
   6  11   7      466.84      536.09     63.31 o 
   7  11   7       65.32       82.10     22.80 o 
   0  12   7     2109.10     3053.96    275.84 o 
   1  12   7      204.83      205.93     44.18 o 
   2  12   7      163.10      223.42     84.24 o 
   3  12   7     1460.21     1161.04     91.66 o 
   4  12   7      394.85      314.90     65.85 o 
   5  12   7      195.74      217.86     53.90 o 
   6  12   7       44.16       42.49     25.18 o 
   7  12   7      263.76      282.01     35.16 o 
   0  13   7     1169.47     1592.12    231.12 o 
   1  13   7      306.04      320.01     37.50 o 
   2  13   7      133.51       81.21     23.12 o 
   3  13   7      441.13      539.02     54.47 o 
   4  13   7      231.76      189.74     46.98 o 
   5  13   7      878.39      951.12    102.52 o 
   6  13   7      169.80      216.66     40.38 o 
   7  13   7       40.52       -4.64     58.75 o 
   0  14   7     1891.12     2391.89    215.16 o 
   1  14   7      117.26      105.83     21.15 o 
   2  14   7     1382.47     1298.68     86.34 o 
   3  14   7     1334.29     1312.24    107.33 o 
   4  14   7      812.39      853.88     86.25 o 
   5  14   7      221.96      230.79     55.65 o 
   6  14   7       21.30        7.40     25.70 o 
   0  15   7     2317.16     2772.42    152.04 o 
   1  15   7       19.16       25.83     17.05 o 
   2  15   7       22.15       30.62     13.58 o 
   3  15   7      127.82      106.57     31.88 o 
   4  15   7      368.22      431.97     98.70 o 
   5  15   7      237.47      245.47     69.83 o 
   6  15   7       68.19       88.07     27.56 o 
   0  16   7       60.69       45.60     36.16 o 
   1  16   7      672.83      705.39     73.92 o 
   2  16   7     1165.35     1082.84    116.88 o 
   3  16   7      543.18      583.08     85.66 o 
   4  16   7      153.94      136.55     55.63 o 
   5  16   7       45.57       42.64     25.80 o 
   6  16   7       84.87       93.48     26.75 o 
   0  17   7      149.11       51.14     34.84 o 
   1  17   7      792.84      936.85     86.47 o 
   2  17   7      701.45      708.06     84.74 o 
   3  17   7      309.82      300.00     69.56 o 
   4  17   7      222.38      313.47     68.61 o 
   5  17   7      163.78      167.33     37.57 o 
   0  18   7      310.24      347.60     75.79 o 
   1  18   7       24.82       40.58     24.18 o 
   2  18   7      769.88      761.52     75.70 o 
   3  18   7        6.07      -28.36     30.52 o 
   4  18   7       25.05        0.57     35.53 o 
   5  18   7       32.28       43.65     29.60 o 
   0  19   7      120.93      164.68     59.72 o 
   1  19   7      231.24      171.39     38.71 o 
   2  19   7      270.68      318.62     49.28 o 
   3  19   7      114.53      133.48     48.17 o 
   4  19   7        4.27      -14.66     23.06 o 
   0  20   7       15.17       33.08     34.39 o 
   1  20   7       97.04      131.23     29.82 o 
   2  20   7       42.53       96.20     56.24 o 
   3  20   7      142.89      176.35     47.01 o 
   4  20   7      301.31      367.39     44.47 o 
   0  21   7        4.83       25.48     26.05 o 
   1  21   7      192.71      229.03     45.18 o 
   2  21   7       94.14      144.20     72.26 o 
   3  21   7       30.72        5.36     44.42 o 
   0  22   7       71.05       81.01     36.00 o 
   1  22   7      321.01      460.02     70.85 o 
   2  22   7      286.04      450.81     91.08 o 
   0  23   7       45.63       77.44     32.04 o 
   1  23   7      471.51      531.96     81.69 o 
   0   0   8     1922.61     1748.40    185.36 o 
   1   0   8       88.56      103.30     15.87 o 
   2   0   8     2703.93     2180.55     81.36 o 
   3   0   8     4911.11     4705.48    162.38 o 
   4   0   8     1264.63     1165.25    153.32 o 
   5   0   8        0.06        6.21     28.91 o 
   6   0   8       49.37       21.45     36.89 o 
   7   0   8        3.41       92.84     48.78 o 
   8   0   8        2.61       39.43     65.98 o 
   0   1   8     3057.19     2914.69    248.25 o 
   1   1   8     2195.41     2184.54     82.91 o 
   2   1   8      842.22      814.87     39.48 o 
   3   1   8     1925.18     1923.41     72.84 o 
   4   1   8      450.68      435.16     74.14 o 
   5   1   8       81.30       80.57     19.78 o 
   6   1   8      863.08      891.59     85.01 o 
   7   1   8       40.32       46.99     34.35 o 
   8   1   8      103.52      146.87     35.78 o 
   0   2   8      485.17      458.21     45.86 o 
   1   2   8     2304.61     1898.82    148.43 o 
   2   2   8    15269.60    15107.76   1081.03 o 
   3   2   8      887.40      804.95     65.85 o 
   4   2   8     3424.27     3202.01    233.21 o 
   5   2   8      400.28      382.39     43.72 o 
   6   2   8       18.38       -3.47     24.91 o 
   7   2   8       92.55      116.88     35.14 o 
   8   2   8       89.30      169.60     49.01 o 
   0   3   8       74.32       49.40     27.03 o 
   1   3   8      244.84      226.28     43.51 o 
   2   3   8     1472.99     1531.45    220.43 o 
   3   3   8       51.25        1.27     20.24 o 
   4   3   8      358.88      332.96     53.91 o 
   5   3   8      297.38      273.63     29.32 o 
   6   3   8       34.80        2.92     23.81 o 
   7   3   8      340.61      357.93     55.65 o 
   8   3   8       32.39       73.17     36.53 o 
   0   4   8      257.17      330.32     67.40 o 
   1   4   8      815.58      923.25     78.13 o 
   2   4   8     6135.45     5470.42    927.94 o 
   3   4   8    12836.43    12418.19   1333.55 o 
   4   4   8      319.24      348.37     61.15 o 
   5   4   8      993.98      988.52     64.15 o 
   6   4   8     1112.50     1126.79     84.30 o 
   7   4   8       90.50      143.36     50.02 o 
   8   4   8       96.14      136.51     48.04 o 
   0   5   8       99.57      169.86     53.89 o 
   1   5   8     1707.64     2011.85    139.03 o 
   2   5   8     3225.03     3009.40    385.36 o 
   3   5   8      267.31      266.75     57.43 o 
   4   5   8      420.74      387.72     74.28 o 
   5   5   8       14.81       -2.92     23.29 o 
   6   5   8      133.22      142.40     32.54 o 
   7   5   8      152.18      170.06     55.90 o 
   8   5   8       72.67      115.42     91.89 o 
   0   6   8     8112.45     9525.23    457.07 o 
   1   6   8     7017.47     9137.73    523.68 o 
   2   6   8     1073.43     1002.71    293.79 o 
   3   6   8      405.50      420.68     67.99 o 
   4   6   8      520.86      554.79    118.14 o 
   5   6   8      399.08      363.90     38.01 o 
   6   6   8      605.53      695.37     71.63 o 
   7   6   8      457.26      519.85     96.72 o 
   8   6   8      225.10      270.20     54.44 o 
   0   7   8     1072.27     1331.88    235.89 o 
   1   7   8     4075.34     5949.54    600.84 o 
   2   7   8     2320.22     2658.35    304.38 o 
   3   7   8       56.53       35.73     24.68 o 
   4   7   8       53.18       -7.08     58.64 o 
   5   7   8       60.30       63.93     20.36 o 
   6   7   8      693.94      768.76     66.83 o 
   7   7   8       66.19       65.80     39.20 o 
   8   7   8       39.56       87.14     68.81 o 
   0   8   8     2143.84     2680.71    644.14 o 
   1   8   8      864.35     1092.49     86.58 o 
   2   8   8      451.79      508.85     92.14 o 
   3   8   8      463.86      447.60     99.61 o 
   4   8   8      573.55      468.31     59.93 o 
   5   8   8      287.78      221.04     32.61 o 
   6   8   8       45.41       15.99     20.90 o 
   7   8   8      255.93      251.78     57.23 o 
   8   8   8      142.75      207.39     55.54 o 
   0   9   8     7055.22     8806.36    902.02 o 
   1   9   8     4183.36     6150.44    491.08 o 
   2   9   8       36.11       57.41     40.14 o 
   3   9   8      400.67      328.76    131.85 o 
   4   9   8      157.87      174.94     37.24 o 
   5   9   8      929.38      901.74     72.72 o 
   6   9   8      617.14      643.58     68.57 o 
   7   9   8       87.17       47.86     26.22 o 
   0  10   8     1003.71     1145.42    145.75 o 
   1  10   8     1955.82     2478.77    178.02 o 
   2  10   8      493.41      634.77    126.62 o 
   3  10   8      383.04      106.31     58.93 o 
   4  10   8      998.14      789.31     70.30 o 
   5  10   8      550.28      617.02     81.27 o 
   6  10   8      566.15      551.25     63.79 o 
   7  10   8      167.43      186.03     36.75 o 
   0  11   8      379.73      846.89    260.72 o 
   1  11   8       56.16       53.48     27.73 o 
   2  11   8      620.61      730.50    151.04 o 
   3  11   8      677.49      677.21    104.37 o 
   4  11   8      385.82      345.98     50.49 o 
   5  11   8       58.26       49.90     30.51 o 
   6  11   8      225.67      230.12     42.90 o 
   7  11   8       18.76       10.67     20.78 o 
   0  12   8      223.19      349.45    139.21 o 
   1  12   8      269.62      282.79     57.05 o 
   2  12   8      519.45      694.89     78.91 o 
   3  12   8     1154.38     1102.78     85.47 o 
   4  12   8      269.40      223.13     74.84 o 
   5  12   8      546.07      590.69     79.55 o 
   6  12   8      144.80      133.85     32.18 o 
   7  12   8      295.07      312.50     46.79 o 
   0  13   8     1145.92     1467.69    123.41 o 
   1  13   8      193.82      191.26     24.55 o 
   2  13   8     1455.93     1413.31    102.85 o 
   3  13   8      387.37      320.11     64.04 o 
   4  13   8      174.15      135.92     33.18 o 
   5  13   8      616.64      641.76     83.88 o 
   6  13   8       28.65       56.85     25.61 o 
   7  13   8       48.68       31.99     46.01 o 
   0  14   8      796.51      995.85    101.41 o 
   1  14   8      354.99      288.55     34.58 o 
   2  14   8      948.50      773.00     82.36 o 
   3  14   8      282.07      250.30     42.56 o 
   4  14   8       45.89       22.22     39.03 o 
   5  14   8      165.78      132.25     35.67 o 
   6  14   8      320.00      452.16     92.34 o 
   0  15   8      114.67       44.57     51.25 o 
   1  15   8     1505.94     1549.17     84.01 o 
   2  15   8      545.13      594.49     67.63 o 
   3  15   8      220.22      202.24     49.11 o 
   4  15   8      160.46      223.13     73.31 o 
   5  15   8      123.11      124.67     64.19 o 
   6  15   8      176.10      233.05     40.02 o 
   0  16   8       67.84       54.71     26.73 o 
   1  16   8      286.71      303.67     47.30 o 
   2  16   8       67.75       53.94     25.78 o 
   3  16   8      707.19      802.31    127.45 o 
   4  16   8      235.24      312.94     67.96 o 
   5  16   8        2.96       20.74     22.60 o 
   6  16   8        8.74       37.35     31.80 o 
   0  17   8      679.43      712.15    106.39 o 
   1  17   8       27.89       29.39     28.95 o 
   2  17   8       95.37       51.14     34.15 o 
   3  17   8       32.13       18.36     26.22 o 
   4  17   8      228.05      304.04     62.88 o 
   5  17   8       41.04       63.79     28.87 o 
   0  18   8      127.76      120.51     46.37 o 
   1  18   8       39.43        1.30     21.64 o 
   2  18   8      309.82      272.94     46.60 o 
   3  18   8      792.16      937.68    116.49 o 
   4  18   8       27.81        0.79     38.92 o 
   5  18   8      151.64      159.52     35.03 o 
   0  19   8      371.28      335.52     74.08 o 
   1  19   8      594.93      585.89     67.71 o 
   2  19   8       50.40       94.73     37.31 o 
   3  19   8      319.25      418.33     74.39 o 
   4  19   8       53.09       50.04     27.03 o 
   0  20   8       18.44      -29.86     33.40 o 
   1  20   8      119.12      100.78     26.30 o 
   2  20   8      183.25      147.40     65.68 o 
   3  20   8        7.50       15.98     25.68 o 
   4  20   8      161.70      186.30     38.92 o 
   0  21   8      684.41      785.20    127.33 o 
   1  21   8      121.98       98.85     37.02 o 
   2  21   8      731.21     1079.30    151.88 o 
   3  21   8       43.46       56.39     32.73 o 
   0  22   8      129.26       70.13     42.12 o 
   1  22   8      166.88      201.06     46.81 o 
   2  22   8       16.63       12.84     49.07 o 
   0  23   8      403.81      309.53     57.84 o 
   1   0   9      508.39      438.60     31.39 o 
   2   0   9     6830.92     6400.60    144.02 o 
   3   0   9    50662.02    46583.70    787.54 o 
   4   0   9       21.70       34.52     32.38 o 
   5   0   9       33.77       16.90     21.47 o 
   6   0   9       36.13       40.02     29.39 o 
   7   0   9      341.41      343.00     77.78 o 
   8   0   9        0.82       44.62    143.19 o 
   0   1   9      225.73      256.71     51.37 o 
   1   1   9      786.77      736.20     45.56 o 
   2   1   9      304.49      277.61     23.81 o 
   3   1   9      724.69      725.84     51.13 o 
   4   1   9      329.11      355.36     71.55 o 
   5   1   9      151.85      108.47     26.16 o 
   6   1   9       41.49        5.14     23.01 o 
   7   1   9      107.54       67.87     24.74 o 
   8   1   9       28.83      114.32     35.24 o 
   0   2   9        7.92       29.68     21.53 o 
   1   2   9       64.29       69.49     26.76 o 
   2   2   9      634.98      644.42     44.68 o 
   3   2   9     3975.66     3738.23    159.17 o 
   4   2   9     3723.12     3761.85    242.26 o 
   5   2   9      194.94      159.00     26.32 o 
   6   2   9      281.38      231.71     45.90 o 
   7   2   9      225.59      163.59     38.11 o 
   8   2   9       32.58       73.55     26.79 o 
   0   3   9       68.08       50.34     24.44 o 
   1   3   9     5599.93     4901.69    235.59 o 
   2   3   9    10538.08    11053.05    950.48 o 
   3   3   9      122.00      113.58     36.07 o 
   4   3   9     1624.80     1495.34    136.78 o 
   5   3   9      388.41      407.62     44.71 o 
   6   3   9      386.08      403.86     49.93 o 
   7   3   9      322.17      404.89     59.55 o 
   8   3   9       98.33      123.90     47.98 o 
   0   4   9     1022.11     1147.77     95.44 o 
   1   4   9     1230.94     1382.34    128.50 o 
   2   4   9      149.46      170.65     37.88 o 
   3   4   9      463.88      520.43     77.37 o 
   4   4   9      138.74      126.61     37.82 o 
   5   4   9       48.27       38.01     13.56 o 
   6   4   9      263.85      262.55     41.01 o 
   7   4   9      404.24      337.19     59.33 o 
   8   4   9       50.72       77.27     34.71 o 
   0   5   9    13638.23    14608.59    450.31 o 
   1   5   9      456.62      486.88     33.63 o 
   2   5   9     2387.22     1933.45    435.96 o 
   3   5   9     3482.72     3251.01    357.90 o 
   4   5   9      419.65      461.02    118.91 o 
   5   5   9      229.32      239.47     31.08 o 
   6   5   9      803.94      779.28     71.94 o 
   7   5   9       73.79        8.72     39.64 o 
   8   5   9      155.16      145.15     80.20 o 
   0   6   9      347.30      505.69    100.23 o 
   1   6   9       69.93       97.98     22.77 o 
   2   6   9     2413.70     2348.18    574.64 o 
   3   6   9      203.85      210.14     56.31 o 
   4   6   9      388.15      305.04    108.65 o 
   5   6   9      175.68      175.12     29.40 o 
   6   6   9      116.33      114.92     27.30 o 
   7   6   9       83.60       61.73     39.28 o 
   8   6   9      223.66      322.10     60.17 o 
   0   7   9     2110.79     2661.41    262.44 o 
   1   7   9     1047.79     1372.10     82.60 o 
   2   7   9      634.47      799.20    118.15 o 
   3   7   9      109.72      104.01     31.89 o 
   4   7   9       93.82       68.93    123.22 o 
   5   7   9       40.29       46.44     34.34 o 
   6   7   9       79.84       72.01     25.73 o 
   7   7   9      210.53      229.44     59.26 o 
   8   7   9       99.82       86.20     94.40 o 
   0   8   9      172.19      206.14     46.75 o 
   1   8   9      931.17     1290.29    113.54 o 
   2   8   9     1093.48     1208.30    148.48 o 
   3   8   9     2795.22     2896.64    884.13 o 
   4   8   9      191.99      155.61     29.70 o 
   5   8   9      451.41      451.08     46.89 o 
   6   8   9       44.44       -4.80     18.85 o 
   7   8   9      280.88      219.89     61.86 o 
   8   8   9        6.54        6.85     37.13 o 
   0   9   9       11.83       22.62     35.41 o 
   1   9   9      389.73      503.83     63.45 o 
   2   9   9      858.61      965.60    152.46 o 
   3   9   9       27.32       37.07     74.05 o 
   4   9   9      154.02      127.75     25.30 o 
   5   9   9       31.88       12.86     22.92 o 
   6   9   9        2.67      -13.89     24.73 o 
   7   9   9       96.65      146.61     39.53 o 
   0  10   9      490.28      672.77    195.74 o 
   1  10   9       52.08       51.12     24.08 o 
   2  10   9      691.12      845.55    148.72 o 
   3  10   9      740.99      789.17    104.21 o 
   4  10   9      212.29      156.52     30.51 o 
   5  10   9      157.69      163.62     41.71 o 
   6  10   9      527.36      503.45     59.04 o 
   7  10   9      230.73      241.75     44.35 o 
   0  11   9       16.98       50.93     42.68 o 
   1  11   9     5602.09     7666.87    397.71 o 
   2  11   9      641.00      762.75    148.94 o 
   3  11   9      418.40      408.81     71.81 o 
   4  11   9      361.42      306.88     45.73 o 
   5  11   9      790.06      751.48    104.92 o 
   6  11   9       35.39       54.73     25.14 o 
   7  11   9      261.10      351.12     60.60 o 
   0  12   9       38.65       35.87     41.18 o 
   1  12   9     1073.73     1434.36    118.01 o 
   2  12   9      370.68      415.40     47.41 o 
   3  12   9      291.22      278.58     40.42 o 
   4  12   9      782.27      672.32    159.45 o 
   5  12   9      123.55      162.17     43.51 o 
   6  12   9      226.52      243.85     39.86 o 
   7  12   9       40.13       26.32     20.47 o 
   0  13   9     2858.25     3761.43    262.19 o 
   1  13   9       91.69      106.14     19.92 o 
   2  13   9      516.44      435.61     53.48 o 
   3  13   9      910.53      902.97     83.69 o 
   4  13   9      307.85      248.25     44.47 o 
   5  13   9       60.57       41.69     56.19 o 
   6  13   9      584.53      667.83     62.11 o 
   7  13   9      127.16      132.78     37.87 o 
   0  14   9        1.28        9.14     20.14 o 
   1  14   9      204.26      211.65     27.81 o 
   2  14   9     1057.16      993.56    103.73 o 
   3  14   9      510.54      514.58     76.03 o 
   4  14   9      325.75      354.67    140.27 o 
   5  14   9       26.96       20.92     23.93 o 
   6  14   9      471.06      588.76     55.96 o 
   0  15   9        0.64        9.80     23.78 o 
   1  15   9      338.33      248.06     36.95 o 
   2  15   9      372.84      431.66     48.90 o 
   3  15   9      129.96      100.26     50.13 o 
   4  15   9      224.89      244.22     75.54 o 
   5  15   9       15.22      -17.10     20.31 o 
   6  15   9       12.64       17.53     21.86 o 
   0  16   9      479.97      478.08     79.22 o 
   1  16   9      452.36      545.40     62.38 o 
   2  16   9      780.99      863.55    103.93 o 
   3  16   9      183.05      183.64     44.11 o 
   4  16   9      169.78      249.97     59.70 o 
   5  16   9      275.52      356.44     58.76 o 
   6  16   9       74.29       59.74     44.31 o 
   0  17   9      400.65      444.05     81.72 o 
   1  17   9       16.06        9.48     17.54 o 
   2  17   9      658.97      592.74     78.79 o 
   3  17   9      100.38      127.16     43.76 o 
   4  17   9       41.99       68.95     48.59 o 
   5  17   9       55.61       45.84     22.80 o 
   0  18   9       21.20       58.42     34.57 o 
   1  18   9      817.28      955.36     86.34 o 
   2  18   9      186.81      222.17     42.85 o 
   3  18   9       10.30       23.18     35.73 o 
   4  18   9      167.10      172.06     36.69 o 
   5  18   9       19.02       10.39     18.44 o 
   0  19   9      177.47      193.93     55.27 o 
   1  19   9      238.77      259.43     44.54 o 
   2  19   9        6.56       17.89     25.02 o 
   3  19   9       63.69       35.11     38.41 o 
   4  19   9       74.31       73.06     22.95 o 
   0  20   9      283.58      369.18     77.37 o 
   1  20   9       74.42       84.88     19.53 o 
   2  20   9       34.36       38.01     53.73 o 
   3  20   9       68.88       -1.11     33.79 o 
   4  20   9      136.22      104.89     23.12 o 
   0  21   9       45.85       45.86     45.27 o 
   1  21   9       42.77       47.22     27.83 o 
   2  21   9       43.61      -18.69     56.00 o 
   3  21   9       60.82       85.14     29.62 o 
   0  22   9       38.98        6.14     26.59 o 
   1  22   9        6.26       39.92     25.93 o 
   2  22   9       33.08       42.89     27.42 o 
   0   0  10      260.79      184.20     70.33 o 
   1   0  10      214.19      216.14     30.05 o 
   2   0  10      191.02      155.37     24.71 o 
   3   0  10      355.14      312.16     44.62 o 
   4   0  10       25.59       24.26     20.75 o 
   5   0  10       42.87       35.06     42.97 o 
   6   0  10       10.78      -23.70     35.17 o 
   7   0  10      499.11      540.60     99.27 o 
   8   0  10      709.10     1064.35    215.72 o 
   0   1  10      215.08      337.61     55.70 o 
   1   1  10      857.10      767.68     39.04 o 
   2   1  10     2703.48     2640.50     88.72 o 
   3   1  10     6690.06     6045.47    167.02 o 
   4   1  10     3750.09     3534.91    214.56 o 
   5   1  10      704.50      725.24     62.68 o 
   6   1  10      235.59      335.96     54.28 o 
   7   1  10       51.00       40.83     28.89 o 
   8   1  10       93.64      106.42     32.02 o 
   0   2  10     1790.46     1376.50    182.88 o 
   1   2  10      340.04      318.81     44.84 o 
   2   2  10     1110.43     1107.38     76.40 o 
   3   2  10     2312.43     2258.01    114.13 o 
   4   2  10      555.96      521.65     80.39 o 
   5   2  10      433.79      410.66     47.42 o 
   6   2  10      452.35      449.04     62.69 o 
   7   2  10      267.80      320.37     51.11 o 
   8   2  10       89.80       99.40     38.43 o 
   0   3  10     1725.35     1752.00    103.01 o 
   1   3  10      431.77      392.25     55.34 o 
   2   3  10     1064.41     1281.56    101.60 o 
   3   3  10      534.35      475.72     64.23 o 
   4   3  10     1646.27     1621.59    127.26 o 
   5   3  10      471.33      412.53     40.08 o 
   6   3  10      180.25      129.70     24.33 o 
   7   3  10      111.98      114.17     32.88 o 
   8   3  10      135.85      170.22     48.00 o 
   0   4  10     3299.23     3614.10    194.40 o 
   1   4  10      194.75      267.56     46.85 o 
   2   4  10     1642.80     2027.97    254.58 o 
   3   4  10     5936.55     5386.63    501.23 o 
   4   4  10     1289.98     1289.11    117.71 o 
   5   4  10      367.72      310.74     35.55 o 
   6   4  10        3.25       -6.98     21.26 o 
   7   4  10      360.27      349.76     60.52 o 
   8   4  10      180.48      223.02     49.40 o 
   0   5  10        2.03        8.78     23.66 o 
   1   5  10     1507.46     1934.85    111.46 o 
   2   5  10      540.34      628.99    133.37 o 
   3   5  10      283.70      231.96     58.62 o 
   4   5  10      561.98      630.80    100.68 o 
   5   5  10      169.88      139.00     24.44 o 
   6   5  10       66.07       57.45     34.94 o 
   7   5  10      684.87      867.65    121.80 o 
   8   5  10       29.03       91.24     38.31 o 
   0   6  10     6399.83     7625.74    358.43 o 
   1   6  10     4271.93     5311.90    414.54 o 
   2   6  10       26.94      -11.19     32.59 o 
   3   6  10     4439.14     4414.00    673.16 o 
   4   6  10      763.78      704.34    127.18 o 
   5   6  10      103.95      105.13     22.74 o 
   6   6  10      247.72      201.75     35.97 o 
   7   6  10     1068.16     1300.89    171.87 o 
   8   6  10       64.08       23.86     61.35 o 
   0   7  10      960.74     1315.22    107.26 o 
   1   7  10     5109.91     6705.82    358.87 o 
   2   7  10      324.36      252.88     85.65 o 
   3   7  10      973.53     1027.93    173.26 o 
   4   7  10       69.21       21.67     22.81 o 
   5   7  10      330.43      275.04     35.64 o 
   6   7  10      432.99      452.93     66.34 o 
   7   7  10      448.53      529.65     92.60 o 
   8   7  10       12.15       49.24     30.26 o 
   0   8  10     3573.51     4101.37    220.94 o 
   1   8  10        2.85        0.20     20.58 o 
   2   8  10      728.70      895.90    128.31 o 
   3   8  10        9.67       17.77     33.49 o 
   4   8  10      944.79      931.03    123.08 o 
   5   8  10      168.12      225.45    105.73 o 
   6   8  10      642.10      700.00     87.46 o 
   7   8  10      142.34      117.14     36.32 o 
   0   9  10     2529.23     3113.60    234.83 o 
   1   9  10     2106.77     2639.92    133.30 o 
   2   9  10     3752.72     4302.01    465.85 o 
   3   9  10     1083.17     1087.03    260.25 o 
   4   9  10       99.03       65.80     51.62 o 
   5   9  10      446.70      403.02     64.37 o 
   6   9  10      632.47      667.34     83.49 o 
   7   9  10      238.48      180.20     69.95 o 
   0  10  10      333.24      366.44     75.08 o 
   1  10  10      363.78      493.68     63.71 o 
   2  10  10     1381.88     1525.90    229.26 o 
   3  10  10      396.73      297.19     48.78 o 
   4  10  10      159.97      115.44     31.36 o 
   5  10  10      229.48      155.14     39.84 o 
   6  10  10      204.77      185.32     46.84 o 
   7  10  10        6.14      -27.97     27.97 o 
   0  11  10      950.84     1597.14    211.35 o 
   1  11  10       92.41       80.33     24.20 o 
   2  11  10     1573.54     1824.16    232.60 o 
   3  11  10      225.56      193.94     34.96 o 
   4  11  10      571.22      497.11    107.65 o 
   5  11  10      157.95      163.69     36.39 o 
   6  11  10      597.62      624.84     64.11 o 
   7  11  10       94.07      127.37     35.83 o 
   0  12  10      866.86     1316.98    151.97 o 
   1  12  10       80.02      115.00     45.02 o 
   2  12  10      898.69      811.76    109.94 o 
   3  12  10       46.23       20.36     29.93 o 
   4  12  10       46.16       10.22     35.85 o 
   5  12  10      254.59      281.79     50.87 o 
   6  12  10      219.23      191.26     34.12 o 
   7  12  10      205.46      249.13     42.19 o 
   0  13  10       67.21       92.06     24.72 o 
   1  13  10      722.77      749.66     52.22 o 
   2  13  10      381.37      316.57     39.48 o 
   3  13  10      299.57      323.44     48.43 o 
   4  13  10        1.34      -20.08     22.69 o 
   5  13  10        4.36       -0.90     16.23 o 
   6  13  10        8.85       12.60     22.96 o 
   7  13  10      316.74      425.31     61.67 o 
   0  14  10        0.42       19.45     15.93 o 
   1  14  10      981.51     1114.33     69.32 o 
   2  14  10      832.26      833.68     69.22 o 
   3  14  10       24.20        4.95     19.97 o 
   4  14  10      166.86      250.04     70.53 o 
   5  14  10       48.45       72.35     23.73 o 
   6  14  10       95.54      134.47     26.57 o 
   0  15  10        0.01       15.89     65.13 o 
   1  15  10      457.07      487.38     44.57 o 
   2  15  10      559.75      455.60     77.15 o 
   3  15  10       44.33       34.58     26.70 o 
   4  15  10      346.28      477.40     98.07 o 
   5  15  10      534.09      623.19     76.68 o 
   6  15  10      119.59       97.23     60.82 o 
   0  16  10        5.62      -22.22     33.11 o 
   1  16  10      138.22      135.10     32.22 o 
   2  16  10       26.81       31.57     25.84 o 
   3  16  10      114.30      124.00     46.57 o 
   4  16  10      380.42      557.43     89.48 o 
   5  16  10      211.54      233.78     41.67 o 
   6  16  10       98.36      146.45     40.30 o 
   0  17  10       64.98       54.12     35.30 o 
   1  17  10       36.20       50.80     21.97 o 
   2  17  10       86.33       96.08     30.49 o 
   3  17  10     1205.74     1529.59    219.47 o 
   4  17  10      199.53      252.73     46.30 o 
   5  17  10      529.59      596.51     73.31 o 
   0  18  10      104.10       70.28     33.64 o 
   1  18  10       44.32       43.27     22.04 o 
   2  18  10      439.18      474.44     57.01 o 
   3  18  10      203.62      218.77     66.95 o 
   4  18  10       95.11       59.08     25.61 o 
   5  18  10       84.21       70.77     14.70 o 
   0  19  10      105.90      128.26     49.26 o 
   1  19  10      213.34      239.15     42.16 o 
   2  19  10       30.60       57.06     54.30 o 
   3  19  10        4.79        8.67     31.78 o 
   4  19  10      252.71      295.86     43.33 o 
   0  20  10       38.36       34.77     39.84 o 
   1  20  10      209.16      328.49     43.95 o 
   2  20  10      405.53      447.43     65.66 o 
   3  20  10       70.58       29.91     36.72 o 
   4  20  10       56.34       31.83     26.56 o 
   0  21  10      413.29      430.93     65.97 o 
   1  21  10       81.11       80.62     36.72 o 
   2  21  10       59.66       26.00     47.97 o 
   3  21  10        1.95      -17.66     17.66 o 
   0  22  10      187.46      284.34     62.13 o 
   1  22  10      420.01      378.71     59.49 o 
   2  22  10       57.99       31.96     27.75 o 
   1   0  11     2978.65     2713.46    145.02 o 
   2   0  11     2782.51     2761.78    101.45 o 
   3   0  11     4553.12     4065.31    194.88 o 
   4   0  11      316.09      371.50     84.16 o 
   5   0  11      855.54      779.79    108.95 o 
   6   0  11      101.06       44.01     35.27 o 
   7   0  11       30.17       69.85     63.54 o 
   8   0  11        8.88       63.24     44.17 o 
   0   1  11      242.58      244.72     45.86 o 
   1   1  11      256.85      240.66     22.45 o 
   2   1  11        2.39        3.47     10.95 o 
   3   1  11      513.19      496.66     51.78 o 
   4   1  11     1872.23     1832.20    163.53 o 
   5   1  11      122.28      123.41     21.94 o 
   6   1  11      263.71      330.07     56.23 o 
   7   1  11      147.59      119.60     70.53 o 
   8   1  11       46.88      105.43     31.03 o 
   0   2  11     1242.32     1226.51    134.97 o 
   1   2  11     1524.65     1432.21     96.09 o 
   2   2  11      962.86      895.29     64.01 o 
   3   2  11     2124.81     2209.04    114.55 o 
   4   2  11      675.97      721.30     98.76 o 
   5   2  11      235.95      203.90     34.12 o 
   6   2  11      281.45      259.98     43.42 o 
   7   2  11       62.49       77.54     37.71 o 
   8   2  11      161.43      156.59     35.74 o 
   0   3  11      135.96      132.76     21.11 o 
   1   3  11      897.54      889.76     86.63 o 
   2   3  11      328.23      281.18     42.39 o 
   3   3  11     2798.35     2541.30    225.88 o 
   4   3  11      260.90      261.36     44.49 o 
   5   3  11      200.86      225.13     33.06 o 
   6   3  11      265.76      248.55     44.56 o 
   7   3  11      269.45      278.79     53.74 o 
   8   3  11        6.32       98.05     44.71 o 
   0   4  11       31.99        8.97     24.14 o 
   1   4  11      107.52       80.86     29.20 o 
   2   4  11      333.02      405.11     57.42 o 
   3   4  11       30.76        2.77     39.61 o 
   4   4  11      490.33      542.04     75.77 o 
   5   4  11      265.28      271.06     37.57 o 
   6   4  11      394.30      387.58     57.36 o 
   7   4  11      274.11      215.75     47.90 o 
   8   4  11        1.97       19.23     28.48 o 
   0   5  11     1632.24     1832.15    134.48 o 
   1   5  11      603.33      645.30    113.30 o 
   2   5  11      318.99      322.36     53.45 o 
   3   5  11      157.40      177.55     54.04 o 
   4   5  11       97.86       90.85     43.93 o 
   5   5  11      455.31      448.90     45.18 o 
   6   5  11       22.63       25.06     38.32 o 
   7   5  11      231.87      212.06     45.70 o 
   8   5  11        2.74       58.84     25.97 o 
   0   6  11     5702.65     6534.85    330.51 o 
   1   6  11     2203.45     2897.89    211.99 o 
   2   6  11     1225.59     1057.60    197.93 o 
   3   6  11      638.48      572.78     95.52 o 
   4   6  11      130.63      145.45     61.77 o 
   5   6  11      277.44      338.14     57.68 o 
   6   6  11      167.18      123.68     36.58 o 
   7   6  11      134.42      151.07     61.68 o 
   8   6  11      102.43      141.60     91.47 o 
   0   7  11      859.12     1079.20     99.13 o 
   1   7  11      158.22      228.44     37.80 o 
   2   7  11     1429.51     1710.61    338.65 o 
   3   7  11     1040.39     1165.77    124.64 o 
   4   7  11      291.42      271.49     42.21 o 
   5   7  11      108.52       96.71     35.17 o 
   6   7  11       82.39       56.43     23.68 o 
   7   7  11      381.22      413.06     82.09 o 
   8   7  11        9.95       34.60     35.73 o 
   0   8  11     7237.59     7678.70    338.03 o 
   1   8  11     1473.59     1862.52    108.68 o 
   2   8  11     1712.13     2106.62    352.32 o 
   3   8  11      556.78      584.58     98.60 o 
   4   8  11      172.28      100.06     41.10 o 
   5   8  11      157.75      146.76     46.99 o 
   6   8  11      207.66      172.80     56.37 o 
   7   8  11      280.77      429.86    100.96 o 
   0   9  11      161.30      263.17     64.55 o 
   1   9  11      466.16      590.63     64.81 o 
   2   9  11      634.16      657.76    115.04 o 
   3   9  11      146.02      138.70     65.32 o 
   4   9  11       93.49       59.01     23.62 o 
   5   9  11       62.30       67.02     26.09 o 
   6   9  11      215.66      338.45     65.58 o 
   7   9  11      101.61      127.91     46.56 o 
   0  10  11      405.85      708.64    115.24 o 
   1  10  11     3947.92     5077.94    295.06 o 
   2  10  11      158.77      211.62     79.25 o 
   3  10  11       46.06        0.00     33.14 o 
   4  10  11      243.21      262.79     35.85 o 
   5  10  11      163.02      149.01     48.46 o 
   6  10  11      408.84      485.64     81.44 o 
   7  10  11       87.50      107.75     25.82 o 
   0  11  11      100.82      174.99     57.79 o 
   1  11  11      357.22      442.02     66.78 o 
   2  11  11      552.76      628.02     73.84 o 
   3  11  11      159.90      180.85     46.29 o 
   4  11  11       36.33       28.54     32.35 o 
   5  11  11      106.75      101.99     28.34 o 
   6  11  11      407.51      454.59     70.51 o 
   7  11  11       35.78       22.19     31.23 o 
   0  12  11      293.76      309.58     83.23 o 
   1  12  11       65.39       41.53     15.67 o 
   2  12  11        4.14        8.60     12.78 o 
   3  12  11      250.34      259.01     64.22 o 
   4  12  11      974.85      975.17    237.59 o 
   5  12  11      209.91      216.21     40.34 o 
   6  12  11       15.80       59.90     28.04 o 
   7  12  11       36.92      109.72     27.80 o 
   0  13  11      115.14      162.95     25.05 o 
   1  13  11       21.69       35.86     19.71 o 
   2  13  11      357.39      375.87     42.11 o 
   3  13  11      716.11      592.32     97.71 o 
   4  13  11      406.47      306.05    185.36 o 
   5  13  11      115.77      123.57     33.29 o 
   6  13  11      104.42      134.72     35.58 o 
   0  14  11      369.38      362.05     42.61 o 
   1  14  11      273.47      268.46     30.53 o 
   2  14  11      344.03      300.12     49.48 o 
   3  14  11      571.46      454.87    116.84 o 
   4  14  11      777.67     1073.98    151.20 o 
   5  14  11      204.68      266.37     42.30 o 
   6  14  11       54.72      121.11     41.91 o 
   0  15  11      174.43       41.10     71.23 o 
   1  15  11      185.70      185.49     32.70 o 
   2  15  11      717.39      787.65     71.42 o 
   3  15  11       62.90       60.02     26.02 o 
   4  15  11      397.22      498.53     78.08 o 
   5  15  11      848.87     1107.07     94.44 o 
   6  15  11        0.45       -2.35     20.25 o 
   0  16  11      223.60      275.91     63.51 o 
   1  16  11       13.24       37.26     23.41 o 
   2  16  11     2019.58     2160.85    277.69 o 
   3  16  11        2.87       16.44     41.36 o 
   4  16  11      619.29      889.12    103.32 o 
   5  16  11      131.29       82.32     27.59 o 
   0  17  11       59.15       57.44     37.16 o 
   1  17  11      384.49      425.84     53.52 o 
   2  17  11      180.18      211.15     42.85 o 
   3  17  11      231.19      254.84     59.17 o 
   4  17  11      167.77      224.60     43.99 o 
   5  17  11      181.43      247.63     40.55 o 
   0  18  11      131.63      144.90     46.14 o 
   1  18  11     1128.21     1224.78    107.26 o 
   2  18  11       26.44       27.22     29.82 o 
   3  18  11      170.10      193.06     43.85 o 
   4  18  11      265.33      269.46     44.62 o 
   5  18  11       65.19        7.23     18.31 o 
   0  19  11       12.28       31.30     25.13 o 
   1  19  11       77.54       55.93     33.93 o 
   2  19  11      372.16      501.64     66.15 o 
   3  19  11        8.52        7.93     32.90 o 
   4  19  11      375.28      456.42     49.66 o 
   0  20  11       51.36       62.25     31.83 o 
   1  20  11      166.22      187.30     34.62 o 
   2  20  11       66.76       72.34     47.20 o 
   3  20  11      323.40      292.39     40.04 o 
   0  21  11       40.52       47.59     24.70 o 
   1  21  11       88.38      102.69     31.63 o 
   2  21  11       46.86        6.74     32.56 o 
   3  21  11      213.92      227.06     53.28 o 
   0  22  11       25.43       29.44     38.47 o 
   1  22  11       92.99       76.03     29.77 o 
   2  22  11        5.13       22.84     26.40 o 
   0   0  12      235.72      296.37     96.07 o 
   1   0  12        0.25      -22.65     25.71 o 
   2   0  12        3.27       -2.77     17.34 o 
   3   0  12      434.44      360.74     58.66 o 
   4   0  12       29.62       57.97     70.52 o 
   5   0  12        2.97       13.34     30.86 o 
   6   0  12       22.69        7.34     39.61 o 
   7   0  12        6.87      -19.12     29.36 o 
   8   0  12       61.57       29.37     23.90 o 
   0   1  12      508.88      554.43     91.60 o 
   1   1  12       11.60       19.65     12.18 o 
   2   1  12     1974.08     1980.80     71.10 o 
   3   1  12       82.61       51.47     20.99 o 
   4   1  12        2.30       11.84     16.21 o 
   5   1  12       35.68       27.57     34.70 o 
   6   1  12      446.23      347.76     54.95 o 
   7   1  12      123.71      142.94     37.43 o 
   8   1  12       55.49       88.30     66.69 o 
   0   2  12     1752.31     1807.95    163.48 o 
   1   2  12      500.08      456.05     43.24 o 
   2   2  12     5763.12     5747.73    196.57 o 
   3   2  12        9.76        8.33     18.67 o 
   4   2  12     2216.59     2180.37    170.96 o 
   5   2  12      161.47      130.90     29.96 o 
   6   2  12      197.01      177.70     34.61 o 
   7   2  12        6.09       17.12     35.76 o 
   8   2  12      418.41      586.13    118.71 o 
   0   3  12      711.23      505.80    117.69 o 
   1   3  12      191.57      160.96     33.65 o 
   2   3  12     2820.28     2839.63    151.24 o 
   3   3  12      536.30      482.52     55.58 o 
   4   3  12      279.45      228.18     54.25 o 
   5   3  12      713.20      670.03     67.73 o 
   6   3  12       29.47       27.38     21.56 o 
   7   3  12       92.09       88.67     34.03 o 
   8   3  12       91.93      161.38     48.80 o 
   0   4  12     1162.47     1117.38     68.15 o 
   1   4  12     1054.52     1089.41    106.52 o 
   2   4  12      417.09      413.94     55.50 o 
   3   4  12     4802.22     4613.13    368.52 o 
   4   4  12      861.20      804.89     91.64 o 
   5   4  12      788.83      792.41     70.29 o 
   6   4  12       45.93       65.58     25.49 o 
   7   4  12      175.60      124.18     39.03 o 
   8   4  12       53.86      101.94     31.05 o 
   0   5  12       30.42       52.86     31.82 o 
   1   5  12      573.92      653.76     81.06 o 
   2   5  12      234.01      229.34     55.24 o 
   3   5  12      429.75      472.88     85.22 o 
   4   5  12       23.55       22.74     29.06 o 
   5   5  12      647.31      668.91     72.87 o 
   6   5  12      137.22      136.62     39.66 o 
   7   5  12      107.00      134.48     38.22 o 
   8   5  12       17.17       17.97     29.00 o 
   0   6  12     1349.89     1555.62    135.62 o 
   1   6  12      920.79     1265.18    117.36 o 
   2   6  12     3634.56     3560.55    599.99 o 
   3   6  12        5.92        5.21     29.47 o 
   4   6  12       61.42       50.80     20.76 o 
   5   6  12       91.61      117.40     34.06 o 
   6   6  12      300.89      303.65     46.39 o 
   7   6  12       74.21      103.60     46.22 o 
   8   6  12      108.18      178.48     44.82 o 
   0   7  12      160.14      146.83     30.45 o 
   1   7  12     5451.50     7332.77    286.64 o 
   2   7  12     2193.03     2412.35    260.21 o 
   3   7  12       12.02       19.30     24.15 o 
   4   7  12      145.08       68.31     36.49 o 
   5   7  12      775.11      692.89     91.31 o 
   6   7  12      422.76      350.12     60.85 o 
   7   7  12       80.32        7.72     47.91 o 
   0   8  12       54.35       52.28     22.99 o 
   1   8  12      978.95     1220.72     86.10 o 
   2   8  12      592.99      700.61    174.99 o 
   3   8  12       75.82       80.39     37.56 o 
   4   8  12      458.43      368.49     49.03 o 
   5   8  12      178.22      225.60     69.11 o 
   6   8  12      130.37       99.30     47.53 o 
   7   8  12       37.58       -0.61     40.95 o 
   0   9  12     6842.26     9920.72    706.55 o 
   1   9  12      778.60      865.81     78.01 o 
   2   9  12      989.10     1015.60    145.86 o 
   3   9  12      316.32      163.85     50.98 o 
   4   9  12       61.84       51.11     33.66 o 
   5   9  12      777.09      689.26    133.92 o 
   6   9  12      359.65      332.63     56.83 o 
   7   9  12      149.96       90.89     51.53 o 
   0  10  12     2412.48     3336.52    289.12 o 
   1  10  12      451.95      534.84     68.76 o 
   2  10  12        7.66       -3.07     42.04 o 
   3  10  12       68.02       62.89     25.81 o 
   4  10  12      312.69      259.74     47.46 o 
   5  10  12      299.26      232.90     86.47 o 
   6  10  12       75.57       34.94     33.17 o 
   7  10  12        2.79      -21.22     21.22 o 
   0  11  12       32.17       65.01     52.19 o 
   1  11  12      946.65     1011.45    120.29 o 
   2  11  12      330.33      362.19     72.51 o 
   3  11  12      402.38      302.10     50.95 o 
   4  11  12      730.20      711.51    150.94 o 
   5  11  12      485.73      397.69    151.00 o 
   6  11  12       16.31       35.06     25.56 o 
   7  11  12      387.93      461.29     54.08 o 
   0  12  12      464.25      548.35     68.70 o 
   1  12  12      799.47      839.97     54.49 o 
   2  12  12      387.26      381.30     47.36 o 
   3  12  12      221.78      152.67     47.66 o 
   4  12  12      357.68      380.38     52.73 o 
   5  12  12      319.63      301.46     54.00 o 
   6  12  12      658.23      829.45     85.58 o 
   7  12  12      186.91      219.69     40.39 o 
   0  13  12       14.08       54.67     28.75 o 
   1  13  12       53.71       26.67     14.08 o 
   2  13  12      101.12       88.23     25.77 o 
   3  13  12      176.79      108.62     55.05 o 
   4  13  12     1782.93     1863.17    386.49 o 
   5  13  12       49.88       75.51     26.55 o 
   6  13  12      229.79      302.09     50.12 o 
   0  14  12      501.20      435.15     47.54 o 
   1  14  12      768.56      771.53     54.58 o 
   2  14  12      770.60      712.06    109.73 o 
   3  14  12      340.48      319.40     75.97 o 
   4  14  12       38.28       46.23     30.98 o 
   5  14  12      458.63      551.00     56.90 o 
   6  14  12      169.82      237.44     50.43 o 
   0  15  12        6.64        2.32     22.08 o 
   1  15  12      753.34      756.06     65.79 o 
   2  15  12      502.11      466.42     57.04 o 
   3  15  12      311.41      428.41     59.26 o 
   4  15  12      196.08      253.74     58.03 o 
   5  15  12      211.30      215.92     42.90 o 
   6  15  12       66.07       29.40     22.81 o 
   0  16  12      244.55      182.06     51.41 o 
   1  16  12      618.73      636.91     71.79 o 
   2  16  12      537.51      690.55     70.83 o 
   3  16  12     1136.67     1346.16    143.41 o 
   4  16  12      453.34      573.42     78.59 o 
   5  16  12       88.59      102.08     28.61 o 
   0  17  12      406.85      489.61     90.38 o 
   1  17  12      193.67      223.79     42.55 o 
   2  17  12      234.73      284.42     45.52 o 
   3  17  12      262.81      299.71     61.42 o 
   4  17  12      302.96      360.79     53.28 o 
   5  17  12       55.30       35.08     29.40 o 
   0  18  12      471.20      466.40     81.67 o 
   1  18  12      314.44      299.03     80.88 o 
   2  18  12        7.68       12.14     20.31 o 
   3  18  12      391.06      534.92     71.30 o 
   4  18  12      666.49      819.40     98.80 o 
   5  18  12      117.92      107.56     30.73 o 
   0  19  12       70.02       98.54     43.05 o 
   1  19  12      401.54      502.16     57.63 o 
   2  19  12       50.53       72.33     33.03 o 
   3  19  12      322.99      355.59     48.78 o 
   4  19  12       55.02       45.77     24.50 o 
   0  20  12      386.47      461.54     78.82 o 
   1  20  12       34.46       34.39     30.04 o 
   2  20  12      597.41      704.02     73.82 o 
   3  20  12       39.60       48.20     25.95 o 
   0  21  12        1.42       45.16     22.62 o 
   1  21  12      180.92      208.99     34.32 o 
   2  21  12       60.40       42.70     52.91 o 
   3  21  12      130.38      133.25     40.25 o 
   0  22  12      378.61      322.15    123.05 o 
   1  22  12      336.31      349.48     66.86 o 
   1   0  13     3781.84     3194.00    214.74 o 
   2   0  13     1066.79      941.67     90.24 o 
   3   0  13     3408.22     3489.63    380.14 o 
   4   0  13      692.62      784.40    188.43 o 
   5   0  13       24.52      -10.26     23.43 o 
   6   0  13      367.81      327.14     77.32 o 
   7   0  13      155.32      138.59     47.85 o 
   8   0  13       43.80      128.62     48.31 o 
   0   1  13     3632.48     3327.70    228.92 o 
   1   1  13      656.91      684.00     63.75 o 
   2   1  13      213.26      233.12     24.36 o 
   3   1  13       28.14       -8.82     15.25 o 
   4   1  13      363.69      325.39     67.35 o 
   5   1  13      367.59      356.89     50.12 o 
   6   1  13      164.56      185.55     45.79 o 
   7   1  13      294.79      326.98     53.00 o 
   8   1  13       11.04       18.10     16.54 o 
   0   2  13       69.83      125.33     51.00 o 
   1   2  13      289.11      383.63     40.63 o 
   2   2  13     4634.05     4626.46    169.95 o 
   3   2  13      594.14      565.13     59.37 o 
   4   2  13      663.63      616.53    123.12 o 
   5   2  13      254.32      265.93     45.31 o 
   6   2  13      110.30      100.23     31.12 o 
   7   2  13      159.15      147.58     58.89 o 
   8   2  13      168.90      322.57     98.18 o 
   0   3  13      309.22      259.37     75.75 o 
   1   3  13     1652.75     1528.72    112.77 o 
   2   3  13     2354.48     2450.21    120.77 o 
   3   3  13     1355.65     1334.61     93.93 o 
   4   3  13       85.22      -41.55     41.55 o 
   5   3  13      168.31      145.92     33.09 o 
   6   3  13      246.55      243.03     47.35 o 
   7   3  13       44.74       37.83     25.83 o 
   8   3  13       39.25       63.34     52.21 o 
   0   4  13      914.46      881.16     75.35 o 
   1   4  13     3357.09     3667.57    206.63 o 
   2   4  13       54.68       68.07     21.58 o 
   3   4  13       37.11       12.28     21.29 o 
   4   4  13      256.18      267.13     88.30 o 
   5   4  13      161.27      172.06     41.37 o 
   6   4  13      192.83      219.47     44.36 o 
   7   4  13       60.27       81.19     30.76 o 
   8   4  13       45.47       28.08    102.17 o 
   0   5  13     4619.34     4829.30    232.50 o 
   1   5  13     4982.60     5662.04    327.97 o 
   2   5  13      358.45      278.73     60.30 o 
   3   5  13       60.39      106.36     48.14 o 
   4   5  13      171.58      119.95     32.20 o 
   5   5  13       25.51       28.99     18.48 o 
   6   5  13      477.29      395.92     62.92 o 
   7   5  13      251.19      302.22     52.19 o 
   8   5  13      226.14      396.94    133.18 o 
   0   6  13      402.43      425.75     53.81 o 
   1   6  13       45.98        4.20     31.45 o 
   2   6  13      561.80      429.26    147.98 o 
   3   6  13      110.24      160.19     56.74 o 
   4   6  13      574.62      578.09     59.72 o 
   5   6  13       80.69       75.22     30.50 o 
   6   6  13      371.38      361.88     75.89 o 
   7   6  13      126.56      178.96    110.69 o 
   8   6  13      123.35      206.80     91.91 o 
   0   7  13      185.27      159.34     35.46 o 
   1   7  13     1160.31     1704.53    145.19 o 
   2   7  13      421.72      416.62    114.00 o 
   3   7  13      186.54      131.52     41.56 o 
   4   7  13      229.15      173.47     25.54 o 
   5   7  13      263.54      177.11     54.26 o 
   6   7  13       19.14       14.96     16.51 o 
   7   7  13      232.76      288.31     91.59 o 
   0   8  13      444.93      517.94     75.28 o 
   1   8  13      291.15      274.41     43.93 o 
   2   8  13      252.89      239.57     87.00 o 
   3   8  13      412.28      438.50     84.34 o 
   4   8  13      115.64       79.47     28.84 o 
   5   8  13      441.97      452.35     92.13 o 
   6   8  13      190.20      209.32     49.30 o 
   7   8  13       44.91       91.82     42.69 o 
   0   9  13     1063.49     1322.27    120.21 o 
   1   9  13      306.13      292.25     50.54 o 
   2   9  13      413.01      430.04     98.71 o 
   3   9  13      158.79       97.18     23.60 o 
   4   9  13     1019.01      938.15    170.37 o 
   5   9  13       27.88       15.82     25.38 o 
   6   9  13       12.32       26.79     30.57 o 
   7   9  13       71.95       38.93     75.34 o 
   0  10  13     1434.30     1719.09    206.24 o 
   1  10  13      583.31      757.72     87.57 o 
   2  10  13     2210.07     2284.54    259.59 o 
   3  10  13      119.91       99.47     24.92 o 
   4  10  13      463.60      334.97     43.89 o 
   5  10  13      112.52       98.83     46.20 o 
   6  10  13      304.19      412.14     65.03 o 
   7  10  13      128.35      139.04     33.57 o 
   0  11  13      150.83      243.90     59.21 o 
   1  11  13     2674.55     3002.77    413.81 o 
   2  11  13      468.22      415.69     45.01 o 
   3  11  13      266.57      275.71     43.39 o 
   4  11  13      120.79      135.47     34.45 o 
   5  11  13      447.85      400.39    160.00 o 
   6  11  13      196.99      248.02     50.21 o 
   7  11  13       63.05       40.31     34.96 o 
   0  12  13     1409.83     1608.87     99.48 o 
   1  12  13     1228.99     1377.97     71.77 o 
   2  12  13     1245.65     1349.86    119.11 o 
   3  12  13      150.95      124.14     40.91 o 
   4  12  13      727.76      766.46    172.03 o 
   5  12  13      281.04      297.91     53.56 o 
   6  12  13      174.50      220.68     44.07 o 
   7  12  13      213.18      222.30     39.75 o 
   0  13  13     1703.94     1923.27    110.92 o 
   1  13  13      207.81      185.49     24.38 o 
   2  13  13      630.34      533.72     59.22 o 
   3  13  13      268.96      211.38     78.06 o 
   4  13  13       89.71      111.18     39.50 o 
   5  13  13      287.96      265.05     48.85 o 
   6  13  13      147.04      142.52     27.61 o 
   0  14  13     1105.34     1210.64    105.61 o 
   1  14  13      178.85      238.47     32.80 o 
   2  14  13      106.04      139.38     38.83 o 
   3  14  13      408.09      378.97     93.32 o 
   4  14  13      373.34      363.93     62.92 o 
   5  14  13      276.09      285.94     69.90 o 
   6  14  13       72.33       79.53     49.52 o 
   0  15  13      113.72       35.45     32.94 o 
   1  15  13      464.38      564.70     57.05 o 
   2  15  13       83.53       94.07     30.43 o 
   3  15  13      365.43      350.78     59.49 o 
   4  15  13      176.41      115.95     32.68 o 
   5  15  13      143.85      215.39     50.87 o 
   6  15  13      158.57      212.69     44.40 o 
   0  16  13       22.44       36.76     34.04 o 
   1  16  13      331.15      288.94     49.25 o 
   2  16  13       77.59       49.23     17.73 o 
   3  16  13       78.68       86.03     62.50 o 
   4  16  13      216.69      216.46     51.28 o 
   5  16  13      397.66      496.59     75.64 o 
   0  17  13      222.60      303.40     66.50 o 
   1  17  13      184.96      180.47     39.67 o 
   2  17  13      255.11      255.37     42.91 o 
   3  17  13      215.27      261.34     53.75 o 
   4  17  13      375.70      472.78     58.95 o 
   5  17  13       21.44       24.21     18.33 o 
   0  18  13      439.24      560.93    107.62 o 
   1  18  13      266.01      303.52     48.05 o 
   2  18  13      601.74      821.14     79.69 o 
   3  18  13       58.42       55.33     24.77 o 
   4  18  13       16.65       25.61     22.98 o 
   0  19  13       22.91        6.23     27.22 o 
   1  19  13      395.74      390.22     50.50 o 
   2  19  13      442.52      498.34     61.87 o 
   3  19  13       44.63       59.63     46.66 o 
   4  19  13       50.09       39.19     19.81 o 
   0  20  13        3.79      -17.52     20.73 o 
   1  20  13      147.78      161.22     37.64 o 
   2  20  13      333.56      392.74     51.02 o 
   3  20  13      267.19      316.64     69.05 o 
   0  21  13      193.93      183.97     39.64 o 
   1  21  13       78.58       63.24     25.08 o 
   2  21  13        5.99       -9.96     33.40 o 
   0  22  13        0.86       35.69     47.15 o 
   1  22  13       65.17       86.10     33.80 o 
   0   0  14     4625.20     4351.47    380.99 o 
   1   0  14      857.73      919.03    122.67 o 
   2   0  14     1785.39     1931.49    136.90 o 
   3   0  14      268.83      281.82    114.77 o 
   4   0  14       20.33       53.24     58.96 o 
   5   0  14        1.41      -14.56     38.10 o 
   6   0  14       61.61       72.58     43.03 o 
   7   0  14       41.66       61.93     34.28 o 
   8   0  14       52.72      107.31     42.78 o 
   0   1  14     6577.37     6015.97    322.97 o 
   1   1  14     1009.88     1054.75     84.17 o 
   2   1  14     5339.01     5106.48    150.92 o 
   3   1  14     2322.20     2231.29    169.92 o 
   4   1  14      836.90      815.62    112.46 o 
   5   1  14      138.12      142.99     31.01 o 
   6   1  14      130.10      125.63     26.99 o 
   7   1  14       13.39       30.54     41.55 o 
   8   1  14       30.72       29.88     43.59 o 
   0   2  14    14268.13    13532.10    485.74 o 
   1   2  14     3778.57     3731.63    177.03 o 
   2   2  14     2812.14     2657.96    111.10 o 
   3   2  14      654.27      707.42     81.82 o 
   4   2  14       91.44       43.60     38.69 o 
   5   2  14       44.55       31.79     25.31 o 
   6   2  14       61.38       84.28     27.94 o 
   7   2  14        3.15       16.09     28.21 o 
   8   2  14       11.60        4.77     15.44 o 
   0   3  14     7288.11     8932.03   1383.56 o 
   1   3  14      494.18      477.96     66.14 o 
   2   3  14      671.41      701.90     66.06 o 
   3   3  14       82.75       71.08     28.62 o 
   4   3  14       82.62      115.27     48.76 o 
   5   3  14       93.18       69.54     31.18 o 
   6   3  14       18.81       28.52     24.34 o 
   7   3  14       99.89      128.60     38.23 o 
   8   3  14       18.39       21.10     51.01 o 
   0   4  14      201.06      165.27     63.95 o 
   1   4  14      754.08      818.03    100.49 o 
   2   4  14      134.19       81.84     32.09 o 
   3   4  14      729.99      753.43    100.56 o 
   4   4  14      218.90      222.77     51.02 o 
   5   4  14       51.91       43.56     29.14 o 
   6   4  14      220.68      134.87     45.15 o 
   7   4  14       13.38       24.12     28.17 o 
   8   4  14      176.12      284.49    103.82 o 
   0   5  14     4538.96     4388.51    232.31 o 
   1   5  14     2111.55     2530.86    188.59 o 
   2   5  14      134.08      119.56     42.70 o 
   3   5  14      917.06      945.07    103.55 o 
   4   5  14      177.05      167.50     29.31 o 
   5   5  14      132.82       67.38     43.41 o 
   6   5  14      276.16      251.20     60.37 o 
   7   5  14       21.05        8.80     34.76 o 
   8   5  14       75.57      229.47     89.79 o 
   0   6  14     1499.27     1636.08    136.49 o 
   1   6  14      965.95     1106.15    117.58 o 
   2   6  14      431.19      366.38     77.55 o 
   3   6  14     2067.76     1862.65    236.95 o 
   4   6  14      281.83      282.44     48.35 o 
   5   6  14      380.92      359.03     74.77 o 
   6   6  14       34.61       28.98     21.89 o 
   7   6  14       30.40        4.13     23.16 o 
   0   7  14       91.73       45.91     24.30 o 
   1   7  14      950.94     1260.80    131.99 o 
   2   7  14      398.09      284.35    246.32 o 
   3   7  14       89.37       83.99     37.38 o 
   4   7  14      240.03      254.15     36.58 o 
   5   7  14      373.53      312.41     73.33 o 
   6   7  14       92.87       41.64     21.93 o 
   7   7  14       17.11       11.85     29.97 o 
   0   8  14     1017.09     1076.46    130.72 o 
   1   8  14      549.36      602.68     80.89 o 
   2   8  14      186.08      134.03     48.51 o 
   3   8  14      452.90      506.45     91.88 o 
   4   8  14      355.58      311.05     38.81 o 
   5   8  14      208.74      214.21     65.22 o 
   6   8  14       25.97       11.18     19.38 o 
   7   8  14       24.87       44.25     31.71 o 
   0   9  14      270.93      289.95     78.49 o 
   1   9  14      985.82     1085.56    109.27 o 
   2   9  14       29.41      -13.34     51.29 o 
   3   9  14       81.63       66.40     19.39 o 
   4   9  14      517.76      425.78     47.79 o 
   5   9  14       67.40       48.21     27.30 o 
   6   9  14       95.59       40.01     26.68 o 
   7   9  14      480.81      578.98     98.74 o 
   0  10  14      482.45      516.93    112.08 o 
   1  10  14     2672.85     3468.62    198.63 o 
   2  10  14        0.31      -23.39     23.39 o 
   3  10  14      598.79      679.75    108.84 o 
   4  10  14      357.00      248.51     85.83 o 
   5  10  14      232.15      200.26     56.98 o 
   6  10  14        8.13       10.86     20.27 o 
   7  10  14      396.51      485.17    125.96 o 
   0  11  14       93.31      135.43     77.32 o 
   1  11  14      167.14      187.66     26.93 o 
   2  11  14      407.81      368.63     43.27 o 
   3  11  14       69.04       51.77     20.73 o 
   4  11  14      395.98      359.03     60.32 o 
   5  11  14       91.86       42.80     45.24 o 
   6  11  14       60.05       51.05     28.27 o 
   7  11  14      151.08      179.20     34.31 o 
   0  12  14      158.76      152.06     31.46 o 
   1  12  14      469.82      519.96     45.64 o 
   2  12  14      127.82      110.10     25.40 o 
   3  12  14      556.56      558.91    114.67 o 
   4  12  14      129.85      115.04     31.00 o 
   5  12  14       60.50       65.05     18.94 o 
   6  12  14      101.28       96.05     23.43 o 
   0  13  14     2917.07     3247.63    154.80 o 
   1  13  14      837.42      872.59     56.41 o 
   2  13  14      487.89      466.69     65.30 o 
   3  13  14      123.88       48.51     26.14 o 
   4  13  14      187.09      183.33     45.16 o 
   5  13  14        5.15       10.20     20.45 o 
   6  13  14      104.71       88.13     21.98 o 
   0  14  14     1161.10     1263.59     94.31 o 
   1  14  14      474.06      558.50     50.49 o 
   2  14  14     1939.39     2044.63    121.71 o 
   3  14  14      413.17      439.53     67.43 o 
   4  14  14      260.31      251.14     64.28 o 
   5  14  14      219.18      320.10     71.41 o 
   6  14  14      138.57      128.60    106.13 o 
   0  15  14      351.88      512.81     64.08 o 
   1  15  14     1478.82     1389.34     87.71 o 
   2  15  14      244.90      259.60     44.77 o 
   3  15  14      126.77      150.67     41.74 o 
   4  15  14      102.45       81.47     30.37 o 
   5  15  14       49.96      102.32     41.48 o 
   6  15  14        5.91       24.81     16.58 o 
   0  16  14        3.61       55.75     39.17 o 
   1  16  14      233.07      202.53     35.22 o 
   2  16  14      112.22      100.41     25.24 o 
   3  16  14      439.41      587.11    122.13 o 
   4  16  14      153.34      169.93     46.74 o 
   5  16  14        9.40       -3.98     22.79 o 
   0  17  14      594.33      640.00     94.96 o 
   1  17  14       14.98        1.10     22.03 o 
   2  17  14      403.05      387.79     51.05 o 
   3  17  14      173.12      196.28     49.93 o 
   4  17  14      388.36      550.38     90.10 o 
   5  17  14       39.27       76.46     45.58 o 
   0  18  14        3.44       15.16     25.81 o 
   1  18  14       88.25      129.57     29.34 o 
   2  18  14       39.65       47.75     21.21 o 
   3  18  14      282.79      373.55     78.46 o 
   4  18  14      107.26      148.24     39.58 o 
   0  19  14       33.22       74.39     37.51 o 
   1  19  14      131.51      170.86     34.26 o 
   2  19  14       62.61       98.63     30.76 o 
   3  19  14       99.83       69.29     45.59 o 
   4  19  14      128.10      138.70     25.36 o 
   0  20  14        7.37       38.86     24.16 o 
   1  20  14       65.52       56.00     43.81 o 
   2  20  14      406.91      436.00     53.54 o 
   3  20  14       10.63        9.01     28.93 o 
   0  21  14       65.28       88.68     25.52 o 
   1  21  14      153.93      185.69     28.46 o 
   2  21  14      139.49      175.54     50.77 o 
   0  22  14        2.52      -21.86     21.86 o 
   1   0  15    10960.72    10942.64    445.51 o 
   2   0  15       35.75       49.65     32.64 o 
   3   0  15       29.88       28.97     58.27 o 
   4   0  15       24.67      -20.29     47.40 o 
   5   0  15       34.14      101.57     42.66 o 
   6   0  15       25.38       -0.51     32.24 o 
   7   0  15       20.40       35.50     33.30 o 
   8   0  15       15.21      -22.00     30.79 o 
   0   1  15     7223.71     6936.79    358.91 o 
   1   1  15     8621.14     8398.55    277.64 o 
   2   1  15      107.35      141.96     31.69 o 
   3   1  15      101.02       67.69     28.85 o 
   4   1  15       77.44       83.99    139.16 o 
   5   1  15      433.22      486.29     61.64 o 
   6   1  15       99.71      121.13     38.64 o 
   7   1  15       13.34       38.06     59.13 o 
   8   1  15        2.72        7.86     41.55 o 
   0   2  15     3513.41     3608.49    261.74 o 
   1   2  15     2187.34     2110.63    122.87 o 
   2   2  15     1280.92     1325.13     95.14 o 
   3   2  15      755.35      647.53     81.88 o 
   4   2  15       90.54       30.79     27.74 o 
   5   2  15      106.04      120.37     31.32 o 
   6   2  15       22.67       21.19     30.42 o 
   7   2  15       43.51       61.76     33.64 o 
   8   2  15        9.98       21.08     28.08 o 
   0   3  15     2566.04     2682.75    351.68 o 
   1   3  15     6669.17     6322.81    242.30 o 
   2   3  15     1711.41     1780.43    129.37 o 
   3   3  15      440.58      406.86     64.81 o 
   4   3  15        8.13      -11.98     27.05 o 
   5   3  15      319.77      240.07     46.36 o 
   6   3  15      581.41      543.42     68.68 o 
   7   3  15        4.21       27.94     38.45 o 
   8   3  15       33.41       14.72     15.33 o 
   0   4  15      226.93      217.99     72.22 o 
   1   4  15     2300.46     2290.78    151.84 o 
   2   4  15     3645.75     3473.96    234.73 o 
   3   4  15      265.34      164.44     57.92 o 
   4   4  15      674.74      685.29     66.15 o 
   5   4  15       65.72       45.71     26.70 o 
   6   4  15      120.58      101.78     31.68 o 
   7   4  15       22.31       28.54     34.83 o 
   8   4  15       70.05       95.74     93.09 o 
   0   5  15     4346.59     4372.75    307.27 o 
   1   5  15      997.73     1051.67    125.66 o 
   2   5  15     2015.80     2104.03    195.95 o 
   3   5  15       16.86       22.98     24.27 o 
   4   5  15      150.35      150.47     43.97 o 
   5   5  15      267.23      269.09     53.05 o 
   6   5  15      102.44       51.45     23.22 o 
   7   5  15       58.82       36.68     30.83 o 
   0   6  15     1940.22     2424.91    240.12 o 
   1   6  15     1043.30     1137.15    138.19 o 
   2   6  15       40.89       13.84     30.94 o 
   3   6  15      225.00      156.96     54.95 o 
   4   6  15      107.45       82.35     27.51 o 
   5   6  15      358.67      370.39     61.56 o 
   6   6  15        6.12       10.05     23.12 o 
   7   6  15       83.40      106.65     32.12 o 
   0   7  15      690.03      674.98    135.32 o 
   1   7  15      978.59     1062.43    121.72 o 
   2   7  15     1670.15     1710.57    267.57 o 
   3   7  15       72.88       25.41     32.67 o 
   4   7  15       80.41       43.99     29.74 o 
   5   7  15      142.32      181.02     43.40 o 
   6   7  15      334.15      259.88     49.88 o 
   7   7  15        6.95       48.23     52.73 o 
   0   8  15     4259.73     5619.10    416.95 o 
   1   8  15      187.18      187.51     42.44 o 
   2   8  15      699.90      761.12    129.07 o 
   3   8  15     1157.61     1419.74    129.97 o 
   4   8  15      902.42      900.36     94.39 o 
   5   8  15       83.55       49.96     69.34 o 
   6   8  15       36.54       20.32     17.53 o 
   7   8  15       57.05       72.35     37.14 o 
   0   9  15     3711.95     4607.25    385.82 o 
   1   9  15      392.76      429.10     76.57 o 
   2   9  15      127.12      135.71     63.01 o 
   3   9  15      342.53      406.67     57.28 o 
   4   9  15      366.52      296.54     47.65 o 
   5   9  15       96.85      111.40     36.50 o 
   6   9  15      168.41      181.73     42.31 o 
   7   9  15        4.45       -0.36     92.71 o 
   0  10  15      642.44      800.14    168.28 o 
   1  10  15      254.50      261.19     76.88 o 
   2  10  15      948.28      920.37     71.36 o 
   3  10  15      522.53      378.04    102.48 o 
   4  10  15      391.05      386.53     72.31 o 
   5  10  15      328.59      267.55     48.63 o 
   6  10  15       61.80       28.87     19.61 o 
   7  10  15       30.25       37.31     16.98 o 
   0  11  15      763.96      885.33     95.65 o 
   1  11  15     1300.29     1325.44     81.57 o 
   2  11  15       66.16       44.84     25.88 o 
   3  11  15      649.18      590.78     95.18 o 
   4  11  15       89.05      117.62     36.85 o 
   5  11  15      119.33       46.31     23.00 o 
   6  11  15        4.49       22.78     21.98 o 
   7  11  15       50.00       22.44     12.92 o 
   0  12  15       15.35       45.68     25.64 o 
   1  12  15     1455.36     1586.93     81.91 o 
   2  12  15      392.77      485.94     53.83 o 
   3  12  15      349.04      307.22     53.71 o 
   4  12  15       37.32       40.54     28.00 o 
   5  12  15      642.86      531.39     60.84 o 
   6  12  15       37.50       12.25     22.06 o 
   0  13  15      327.64      368.30     46.79 o 
   1  13  15       59.13       55.48     22.80 o 
   2  13  15      428.79      267.43     70.28 o 
   3  13  15      308.16      303.03     57.42 o 
   4  13  15      102.01       96.12     37.29 o 
   5  13  15       10.30       49.97     34.86 o 
   6  13  15      174.47      160.09     43.05 o 
   0  14  15     1532.98     1940.51    131.79 o 
   1  14  15       28.09       33.18     14.21 o 
   2  14  15      319.51      339.83     49.03 o 
   3  14  15       19.01      -13.19     19.46 o 
   4  14  15      275.29      373.29     59.04 o 
   5  14  15      215.59      214.22     54.61 o 
   6  14  15        4.20      -20.30     28.76 o 
   0  15  15      240.81      303.82     52.64 o 
   1  15  15      282.17      309.12     42.98 o 
   2  15  15       32.72       70.40     20.42 o 
   3  15  15      157.19      143.66     43.56 o 
   4  15  15      333.49      453.74     66.47 o 
   5  15  15       30.10       56.75     23.51 o 
   0  16  15      462.54      560.77    126.50 o 
   1  16  15      189.04      211.91     34.24 o 
   2  16  15      579.17      631.34     66.99 o 
   3  16  15      304.11      440.92     69.49 o 
   4  16  15        6.26        0.69     19.34 o 
   5  16  15       98.14      145.77     39.75 o 
   0  17  15      459.30      441.94     84.23 o 
   1  17  15      116.28       81.12     24.72 o 
   2  17  15        9.36      -16.60     16.60 o 
   3  17  15      130.38      190.61     46.67 o 
   4  17  15      309.93      486.15     73.68 o 
   5  17  15       33.78        4.56     64.66 o 
   0  18  15      410.50      424.90     76.42 o 
   1  18  15      786.13      797.52     71.76 o 
   2  18  15       31.27       45.28     21.01 o 
   3  18  15       50.45       68.91     38.62 o 
   4  18  15       44.87       37.00     35.76 o 
   0  19  15      164.93      176.36     76.88 o 
   1  19  15      574.47      677.69     73.62 o 
   2  19  15       71.14      119.96     29.75 o 
   3  19  15        6.17      -12.13     19.89 o 
   4  19  15       55.37       28.67     17.03 o 
   0  20  15      420.32      546.24    141.92 o 
   1  20  15      152.49      251.69     47.58 o 
   2  20  15      290.22      344.66     46.05 o 
   3  20  15        2.85       80.75     40.22 o 
   0  21  15        1.75       -0.91     17.86 o 
   1  21  15       48.67       70.35     16.26 o 
   2  21  15      136.33      129.59     43.78 o 
   0   0  16     4248.31     4185.14    408.19 o 
   1   0  16      839.81      863.83    129.83 o 
   2   0  16      125.01      136.05     45.35 o 
   3   0  16       69.34       86.27     58.27 o 
   4   0  16      216.49      235.57    116.00 o 
   5   0  16      146.20      166.18     53.61 o 
   6   0  16       22.35       13.47     30.57 o 
   7   0  16       85.72      159.38     80.80 o 
   8   0  16      225.21      241.57     58.61 o 
   0   1  16     1545.19     1508.69    174.96 o 
   1   1  16      931.44      972.21     86.97 o 
   2   1  16      567.55      619.54     66.73 o 
   3   1  16      131.94       82.32     51.40 o 
   4   1  16      470.19      350.36     97.50 o 
   5   1  16      714.22      756.83     74.90 o 
   6   1  16      585.04      640.24     75.96 o 
   7   1  16       64.77       76.78     67.38 o 
   8   1  16        3.30       15.41     53.05 o 
   0   2  16     5161.43     5136.14    326.41 o 
   1   2  16     3093.58     2923.23    150.56 o 
   2   2  16      438.05      338.62     49.04 o 
   3   2  16      326.38      332.74     95.62 o 
   4   2  16       32.45       31.74     21.43 o 
   5   2  16      257.44      248.80     41.88 o 
   6   2  16       61.47       96.31     27.16 o 
   7   2  16      164.83      176.26     53.14 o 
   8   2  16       28.72       21.29     35.21 o 
   0   3  16      376.26      451.05     85.73 o 
   1   3  16     1085.42     1153.65    107.87 o 
   2   3  16        6.52        5.58     22.95 o 
   3   3  16      404.84      255.47     66.50 o 
   4   3  16      150.27      148.49     31.34 o 
   5   3  16      490.18      564.05     66.26 o 
   6   3  16      140.12      138.52     39.39 o 
   7   3  16       64.10       33.35     60.71 o 
   0   4  16      539.32      566.83    109.49 o 
   1   4  16      952.77      939.60    102.43 o 
   2   4  16      762.22      675.66    105.58 o 
   3   4  16      143.69      150.47     63.27 o 
   4   4  16      128.90      122.51     29.61 o 
   5   4  16      156.90      307.35     63.65 o 
   6   4  16      171.86      162.84     43.63 o 
   7   4  16       26.56       17.39     21.00 o 
   0   5  16     1516.21     1825.53    207.96 o 
   1   5  16     1983.63     2307.13    189.58 o 
   2   5  16      519.81      427.76     85.30 o 
   3   5  16       52.09       11.37     35.16 o 
   4   5  16      682.56      705.76     87.61 o 
   5   5  16      470.63      484.89     67.25 o 
   6   5  16      214.69      206.69     50.78 o 
   7   5  16      157.10       87.56     40.70 o 
   0   6  16      662.36      769.24    142.23 o 
   1   6  16      554.67      576.19    100.12 o 
   2   6  16      303.05      282.02     78.90 o 
   3   6  16      574.57      632.63    113.26 o 
   4   6  16      363.48      348.65     50.71 o 
   5   6  16       24.03       -7.78     44.00 o 
   6   6  16       58.16        7.13     23.57 o 
   7   6  16       76.65       72.84     40.36 o 
   0   7  16      641.96      828.50    152.77 o 
   1   7  16     4526.38     5386.66    323.54 o 
   2   7  16      541.01      528.70    109.69 o 
   3   7  16      761.73      841.65    107.99 o 
   4   7  16       20.21       23.25     26.16 o 
   5   7  16     1108.13     1235.51    167.18 o 
   6   7  16      261.91      205.74     45.09 o 
   7   7  16       50.59      100.78     35.34 o 
   0   8  16     1078.88     1376.94    211.95 o 
   1   8  16      836.39      965.96    148.76 o 
   2   8  16      171.11      186.61     82.80 o 
   3   8  16     2220.19     2612.71    265.72 o 
   4   8  16      140.86      122.19     59.70 o 
   5   8  16      493.05      415.50     81.79 o 
   6   8  16      159.15      110.72     50.53 o 
   7   8  16       29.81      107.57     40.34 o 
   0   9  16      863.14     1042.90    191.39 o 
   1   9  16        8.74       38.20     28.16 o 
   2   9  16     1509.25     1771.17    158.12 o 
   3   9  16      384.02      368.21     71.62 o 
   4   9  16      781.48      703.20    127.15 o 
   5   9  16      424.18      433.26     59.70 o 
   6   9  16       89.03       72.95     26.96 o 
   7   9  16       57.38       65.30     25.30 o 
   0  10  16     2858.27     3860.46    368.68 o 
   1  10  16      377.99      418.64     43.44 o 
   2  10  16       46.49       29.79     16.67 o 
   3  10  16      364.60      329.25     50.19 o 
   4  10  16     1757.27     1642.96    235.85 o 
   5  10  16      204.42      133.59     45.18 o 
   6  10  16      102.90      125.91     28.91 o 
   7  10  16       49.69       95.21     25.46 o 
   0  11  16      418.91      453.58     54.45 o 
   1  11  16     1406.04     1367.78     75.70 o 
   2  11  16       66.24       61.26     20.63 o 
   3  11  16      160.84      142.89     59.12 o 
   4  11  16      204.54      226.87     90.54 o 
   5  11  16      124.47      102.99     32.51 o 
   6  11  16      298.20      302.61     47.16 o 
   0  12  16      161.46      186.64     36.36 o 
   1  12  16      999.68     1091.77     71.18 o 
   2  12  16      133.45      107.40     20.64 o 
   3  12  16      154.14      115.35     26.74 o 
   4  12  16      105.51      112.84     33.66 o 
   5  12  16       34.25       22.31     14.14 o 
   6  12  16      216.09      349.24     48.98 o 
   0  13  16     2789.98     2887.28    182.84 o 
   1  13  16       66.25       54.25     18.77 o 
   2  13  16       89.83       64.26     18.40 o 
   3  13  16      175.47      157.90     43.66 o 
   4  13  16     1320.15     1368.57    202.35 o 
   5  13  16      441.10      653.56    100.90 o 
   6  13  16      106.71      114.24     25.95 o 
   0  14  16     1809.20     2058.69    129.48 o 
   1  14  16      324.28      304.36     40.34 o 
   2  14  16      198.79      171.76     39.49 o 
   3  14  16       36.69        1.54     25.55 o 
   4  14  16       90.92       56.21     33.80 o 
   5  14  16       27.76      120.47     46.91 o 
   6  14  16      129.94       36.30     57.33 o 
   0  15  16      248.76      209.80     43.92 o 
   1  15  16     1461.13     1517.25     89.55 o 
   2  15  16      176.25      150.23     36.50 o 
   3  15  16      148.05      155.19     39.89 o 
   4  15  16      205.16      350.24     85.77 o 
   5  15  16      189.07      276.99     52.77 o 
   0  16  16        0.61       28.65     30.22 o 
   1  16  16      504.40      499.62     52.84 o 
   2  16  16       16.74        8.24     18.68 o 
   3  16  16       49.04       75.69     45.10 o 
   4  16  16      299.29      415.95     82.96 o 
   5  16  16      120.08      110.25     78.62 o 
   0  17  16      173.46      272.24     62.70 o 
   1  17  16      129.24      147.18     29.70 o 
   2  17  16      914.54     1228.17    121.78 o 
   3  17  16      247.34      382.87     76.08 o 
   4  17  16       13.66       -2.43     39.98 o 
   0  18  16       21.32       44.19     28.45 o 
   1  18  16       19.36       21.59     23.18 o 
   2  18  16       24.39       25.58     20.44 o 
   3  18  16      497.12      561.17    100.75 o 
   4  18  16       78.17       78.50     26.67 o 
   0  19  16        1.30       19.10     42.36 o 
   1  19  16       16.61       21.78     13.54 o 
   2  19  16       52.59       52.14     22.16 o 
   3  19  16       29.88       20.66     26.95 o 
   0  20  16      162.11      204.21     83.33 o 
   1  20  16        7.54       22.17     26.36 o 
   2  20  16      114.71       89.66     46.56 o 
   3  20  16       10.42        9.15     86.80 o 
   0  21  16        5.11      -19.69     19.69 o 
   1  21  16      143.37      168.44     25.21 o 
   1   0  17        7.22       15.02     39.52 o 
   2   0  17     1467.85     1288.19    160.47 o 
   3   0  17      338.93      325.11    138.43 o 
   4   0  17       29.26       38.47     32.26 o 
   5   0  17       92.97       80.26     30.55 o 
   6   0  17      743.20      744.30    113.02 o 
   7   0  17        0.13       41.37    104.46 o 
   0   1  17       91.73      107.16     59.76 o 
   1   1  17      668.11      671.10     85.43 o 
   2   1  17      285.13      191.17     35.50 o 
   3   1  17      580.31      553.96    122.68 o 
   4   1  17      275.05      370.41     43.62 o 
   5   1  17      481.46      505.50     61.48 o 
   6   1  17       63.09       86.63     35.96 o 
   7   1  17       37.32       72.58     36.52 o 
   0   2  17      981.02      959.86    145.74 o 
   1   2  17     1652.63     1511.54    112.42 o 
   2   2  17       68.25       17.93     16.93 o 
   3   2  17      217.59      253.58    102.03 o 
   4   2  17      164.99      210.41     38.29 o 
   5   2  17      222.39      150.75     28.21 o 
   6   2  17      102.30      144.46     36.63 o 
   7   2  17       18.43       19.09     24.11 o 
   0   3  17     4891.43     4823.26    327.45 o 
   1   3  17      309.16      277.87     51.00 o 
   2   3  17        2.44       18.46     24.70 o 
   3   3  17       88.29       66.75     37.73 o 
   4   3  17      122.11      118.29     21.90 o 
   5   3  17      612.88      663.17     71.69 o 
   6   3  17      305.84      260.00     57.55 o 
   7   3  17       65.56       96.34     45.46 o 
   0   4  17     6395.39     6388.20    380.33 o 
   1   4  17      466.59      523.57     81.17 o 
   2   4  17     1495.30     1522.05    163.56 o 
   3   4  17      674.80      652.44    112.41 o 
   4   4  17      179.47      165.79     30.26 o 
   5   4  17      275.54      241.70     48.93 o 
   6   4  17      275.27      183.58     44.52 o 
   7   4  17       77.88       91.41     50.48 o 
   0   5  17      358.47      408.22     97.22 o 
   1   5  17      536.30      555.84     86.24 o 
   2   5  17      247.04      253.39     61.15 o 
   3   5  17      159.34      159.44     42.68 o 
   4   5  17      351.83      341.36     45.67 o 
   5   5  17      706.90      809.30     88.80 o 
   6   5  17      314.34      333.41     58.32 o 
   7   5  17       47.15       -1.33     24.89 o 
   0   6  17      932.17     1060.51    175.40 o 
   1   6  17     2642.17     2840.18    224.82 o 
   2   6  17      124.19      189.35     71.31 o 
   3   6  17      785.63      686.92    124.73 o 
   4   6  17      958.80      935.03     84.35 o 
   5   6  17      546.48      580.82     74.69 o 
   6   6  17      212.66      195.85     50.98 o 
   7   6  17        6.25       43.77     20.62 o 
   0   7  17      126.23       65.57     48.58 o 
   1   7  17      225.14      234.32     70.95 o 
   2   7  17     1515.26     1514.81    184.66 o 
   3   7  17      545.76      525.61     85.35 o 
   4   7  17     1579.94     1687.64    150.02 o 
   5   7  17      243.34      240.96     47.99 o 
   6   7  17      189.24      161.46     38.70 o 
   7   7  17      270.70      271.39    135.93 o 
   0   8  17       43.82        2.76     47.14 o 
   1   8  17     1806.79     2336.19    230.22 o 
   2   8  17      514.42      510.94     81.76 o 
   3   8  17       19.29       62.46     23.45 o 
   4   8  17      704.75      702.56     84.78 o 
   5   8  17      109.70       67.78     27.49 o 
   6   8  17      404.17      421.22     61.31 o 
   7   8  17      115.71      160.13     84.14 o 
   0   9  17     1148.58     1371.34    224.36 o 
   1   9  17      706.65      991.46    158.46 o 
   2   9  17      536.84      479.34     53.50 o 
   3   9  17     2804.14     2721.70    287.13 o 
   4   9  17      924.06      919.57    147.06 o 
   5   9  17      506.04      553.95     73.86 o 
   6   9  17      267.44      334.44     45.32 o 
   7   9  17      382.94      516.63     70.09 o 
   0  10  17      366.42      396.22     61.45 o 
   1  10  17      316.47      298.23     35.24 o 
   2  10  17      541.39      484.52     43.68 o 
   3  10  17       81.16       26.60     35.03 o 
   4  10  17        5.52       -1.40     22.47 o 
   5  10  17      301.68      324.12     43.30 o 
   6  10  17       22.98       18.87     16.22 o 
   7  10  17       47.13       45.99     21.59 o 
   0  11  17       26.96       25.91     21.62 o 
   1  11  17     1076.96     1096.18     69.80 o 
   2  11  17      339.35      225.12     39.11 o 
   3  11  17      513.58      396.87    132.41 o 
   4  11  17      474.02      412.48     71.09 o 
   5  11  17      974.39      875.64     82.71 o 
   6  11  17      126.45      179.97     33.54 o 
   0  12  17      412.08      459.04     56.59 o 
   1  12  17      699.18      689.04     58.55 o 
   2  12  17       64.02       37.52     15.83 o 
   3  12  17       10.23       -6.86     14.83 o 
   4  12  17       80.59      108.84     42.59 o 
   5  12  17      288.12      270.88     68.26 o 
   6  12  17      184.56      201.90     30.61 o 
   0  13  17      153.01      167.79     35.04 o 
   1  13  17      135.65      137.70     27.42 o 
   2  13  17     1040.11     1065.55     84.61 o 
   3  13  17       28.67       49.27     16.88 o 
   4  13  17      197.20      239.23    102.57 o 
   5  13  17      186.19      266.32    101.64 o 
   6  13  17       34.67       11.70     34.60 o 
   0  14  17      133.98      141.07     35.78 o 
   1  14  17       15.92       -1.32     22.72 o 
   2  14  17      150.23      120.88     29.78 o 
   3  14  17     1141.53      973.18    146.47 o 
   4  14  17      436.03      434.72    189.84 o 
   5  14  17      190.69      119.80     62.39 o 
   6  14  17        7.72       11.20     20.56 o 
   0  15  17      786.49     1044.23     92.24 o 
   1  15  17      302.93      288.62     38.09 o 
   2  15  17       69.46       28.72     28.86 o 
   3  15  17      526.58      508.72     76.45 o 
   4  15  17       41.70       39.66     34.03 o 
   5  15  17       32.81       87.04     38.10 o 
   0  16  17       22.36       29.32     28.60 o 
   1  16  17       36.84       24.19     13.30 o 
   2  16  17      103.25       48.96     32.90 o 
   3  16  17        1.68       29.04     27.52 o 
   4  16  17      268.80      258.03     59.84 o 
   5  16  17       77.68       77.97     34.76 o 
   0  17  17      370.46      367.22     69.41 o 
   1  17  17       46.83       43.31     17.70 o 
   2  17  17      184.16      160.59     54.69 o 
   3  17  17        1.28       60.30     32.16 o 
   4  17  17      197.33      218.97     38.26 o 
   0  18  17      923.70     1109.07    194.17 o 
   1  18  17      187.47      179.92     33.03 o 
   2  18  17       20.79       43.28     25.02 o 
   3  18  17       45.48       51.09     21.89 o 
   4  18  17       34.63       -1.45     34.90 o 
   0  19  17       49.10       67.78     30.17 o 
   1  19  17      302.56      367.18     51.42 o 
   2  19  17       68.66       85.06     23.88 o 
   3  19  17       73.80       40.89     23.81 o 
   0  20  17      285.75      366.15    159.28 o 
   1  20  17      191.15      264.22     39.02 o 
   2  20  17       44.23       48.39     18.99 o 
   0  21  17       20.94       25.93     60.26 o 
   1  21  17       53.25       30.21     14.17 o 
   0   0  18     6517.51     5888.18    516.46 o 
   1   0  18        4.29      -18.72     24.82 o 
   2   0  18      658.44      677.29    117.31 o 
   3   0  18       57.29      125.93     91.60 o 
   4   0  18      814.49      833.30     90.96 o 
   5   0  18      306.69      329.79     77.46 o 
   6   0  18      746.28      582.77     99.94 o 
   7   0  18       72.69       28.59     28.79 o 
   0   1  18        1.75       41.14     39.16 o 
   1   1  18      309.11      269.23     56.98 o 
   2   1  18      397.77      431.56     59.03 o 
   3   1  18      316.65      345.72     98.18 o 
   4   1  18      620.47      597.37     53.97 o 
   5   1  18      314.41      320.70     43.05 o 
   6   1  18       49.88       83.38     32.87 o 
   7   1  18        2.18       29.86     34.15 o 
   0   2  18      161.22      128.11     51.08 o 
   1   2  18      121.64       83.72     27.18 o 
   2   2  18      157.89      159.39     42.48 o 
   3   2  18      425.91      361.45    108.38 o 
   4   2  18      868.38      855.28     77.09 o 
   5   2  18      559.52      546.64     58.04 o 
   6   2  18      111.14       73.58     40.06 o 
   7   2  18        9.30       13.93     23.46 o 
   0   3  18        1.22       29.99     75.88 o 
   1   3  18     1426.22     1363.26    114.69 o 
   2   3  18      868.34      846.14     99.74 o 
   3   3  18      926.10     1079.73    191.78 o 
   4   3  18       16.53        8.46     22.90 o 
   5   3  18     1237.85     1361.21    102.44 o 
   6   3  18       59.84       60.88     31.76 o 
   7   3  18       53.09       73.96     25.83 o 
   0   4  18      209.98      246.95     88.49 o 
   1   4  18      120.79       98.14     37.14 o 
   2   4  18      415.60      429.30     74.87 o 
   3   4  18      712.84      684.92     86.04 o 
   4   4  18      722.74      833.43     84.19 o 
   5   4  18      511.50      568.92     74.46 o 
   6   4  18      192.00      170.79     38.89 o 
   7   4  18       58.03       95.42     27.87 o 
   0   5  18      168.38      210.23     80.76 o 
   1   5  18      295.64      252.85     58.46 o 
   2   5  18      555.41      504.46    103.30 o 
   3   5  18     2715.16     2731.94    182.61 o 
   4   5  18      761.03      755.02    105.15 o 
   5   5  18      146.66      115.41     35.97 o 
   6   5  18        4.42      -16.73     21.85 o 
   7   5  18       10.52       -6.82     18.93 o 
   0   6  18       86.09       17.82     47.33 o 
   1   6  18      841.17      904.75    116.91 o 
   2   6  18      588.67      515.28    104.08 o 
   3   6  18      602.23      591.87     55.10 o 
   4   6  18      271.81      289.68     52.02 o 
   5   6  18      397.37      400.84     64.47 o 
   6   6  18      228.32      186.06     41.36 o 
   7   6  18       65.80       83.10     21.29 o 
   0   7  18       16.22       -7.82     51.50 o 
   1   7  18      934.33     1059.54    153.53 o 
   2   7  18      357.74      321.01     81.57 o 
   3   7  18      123.66       57.22     20.50 o 
   4   7  18      539.36      549.84     66.52 o 
   5   7  18      421.17      494.60     69.75 o 
   6   7  18       23.44       10.51     23.00 o 
   7   7  18       48.87       79.28     75.37 o 
   0   8  18      885.97      941.84    180.61 o 
   1   8  18      351.91      404.18     90.19 o 
   2   8  18     1170.73     1281.48    104.73 o 
   3   8  18     1514.16     1501.12    163.82 o 
   4   8  18      198.69      149.68     27.67 o 
   5   8  18      626.71      578.18     80.27 o 
   6   8  18      123.75       93.81     25.26 o 
   7   8  18      206.89      282.72     49.84 o 
   0   9  18        8.39       36.17     53.15 o 
   1   9  18      407.94      385.82     48.87 o 
   2   9  18       97.39       86.29     22.19 o 
   3   9  18      197.11      122.30     45.94 o 
   4   9  18      415.97      446.29     91.03 o 
   5   9  18      127.68      121.46     27.13 o 
   6   9  18      114.63      110.06     25.22 o 
   7   9  18       47.67       99.62     28.99 o 
   0  10  18        0.16       15.04     17.29 o 
   1  10  18      803.84      842.39     60.60 o 
   2  10  18      489.94      407.68     43.84 o 
   3  10  18     1139.60     1093.61    150.30 o 
   4  10  18      174.09      159.95     42.78 o 
   5  10  18      392.68      305.93     60.72 o 
   6  10  18      229.88      301.99     42.61 o 
   0  11  18      370.35      332.88     45.72 o 
   1  11  18      158.45      147.56     27.06 o 
   2  11  18     1379.09     1386.56     88.96 o 
   3  11  18      483.19      421.07    119.54 o 
   4  11  18      465.65      411.33    144.94 o 
   5  11  18      421.81      431.50     59.99 o 
   6  11  18      130.49      130.76     24.33 o 
   0  12  18       91.11       53.94     26.90 o 
   1  12  18       38.21       35.50     17.89 o 
   2  12  18      358.79      311.20     46.65 o 
   3  12  18      132.46       69.86     23.80 o 
   4  12  18      440.67      416.75    115.63 o 
   5  12  18      181.35       74.88    133.38 o 
   6  12  18      209.77      230.24     31.47 o 
   0  13  18      339.63      330.78     51.04 o 
   1  13  18      163.63      147.24     27.77 o 
   2  13  18      590.69      527.44     59.35 o 
   3  13  18      319.18      285.79     58.41 o 
   4  13  18      504.12      544.93    136.31 o 
   5  13  18      116.45      130.53     51.97 o 
   6  13  18       51.20       42.82     47.71 o 
   0  14  18       30.98       60.02     16.29 o 
   1  14  18      112.98      116.73     24.02 o 
   2  14  18       58.32       63.23     24.73 o 
   3  14  18       96.20       62.21     20.84 o 
   4  14  18       38.24       39.60     37.08 o 
   5  14  18      150.54      219.07     65.37 o 
   0  15  18      111.91      123.12     34.28 o 
   1  15  18      335.28      309.27     41.27 o 
   2  15  18       38.94       90.63     27.77 o 
   3  15  18       85.32       43.21     45.74 o 
   4  15  18      108.09      195.00     46.17 o 
   5  15  18      246.58      259.75     57.33 o 
   0  16  18       11.86       23.77     67.54 o 
   1  16  18       73.12       63.69     30.11 o 
   2  16  18       50.76       51.34     19.60 o 
   3  16  18       21.94        1.43     18.77 o 
   4  16  18       42.60       46.71     24.93 o 
   5  16  18      165.31      203.50     48.68 o 
   0  17  18       71.11       40.37     47.33 o 
   1  17  18        5.42       -8.78     17.11 o 
   2  17  18      134.33      208.54     37.20 o 
   3  17  18       30.46       38.18     23.12 o 
   4  17  18      475.39      551.53     56.49 o 
   0  18  18        4.80       -5.26     29.40 o 
   1  18  18       30.39       23.98     14.22 o 
   2  18  18       38.31       49.67     22.11 o 
   3  18  18       67.51       53.15     22.09 o 
   4  18  18       91.86       68.30     30.83 o 
   0  19  18      104.93      187.16     72.10 o 
   1  19  18       14.65       30.90     16.73 o 
   2  19  18       51.37       47.97     24.06 o 
   3  19  18      107.15      115.56     34.66 o 
   0  20  18        1.60       -4.84     20.57 o 
   1  20  18       46.49       74.86     23.22 o 
   2  20  18       53.57       60.61     20.41 o 
   0  21  18       12.04       -1.79     41.69 o 
   1   0  19      179.81      139.52     55.30 o 
   2   0  19       95.91      154.93     74.79 o 
   3   0  19      154.43      109.34     98.60 o 
   4   0  19     1915.88     2239.14    217.87 o 
   5   0  19     1068.09     1206.91    133.38 o 
   6   0  19        1.46       11.47     38.50 o 
   7   0  19      211.01      317.94     90.62 o 
   0   1  19        9.12      -39.47     45.96 o 
   1   1  19      739.79      847.08    100.64 o 
   2   1  19      162.94      123.52     46.24 o 
   3   1  19      677.61      645.65    138.26 o 
   4   1  19     3472.98     3436.16    139.04 o 
   5   1  19      932.85      955.36     75.13 o 
   6   1  19       77.78       89.09     37.22 o 
   7   1  19      104.77       98.95     34.70 o 
   0   2  19      274.46      313.23     87.65 o 
   1   2  19      202.72      199.97     47.15 o 
   2   2  19      703.14      592.91     85.33 o 
   3   2  19      117.30       92.68     34.62 o 
   4   2  19     2238.73     2363.86    115.40 o 
   5   2  19      637.47      650.25     63.85 o 
   6   2  19      396.57      336.63     60.65 o 
   7   2  19       12.55       52.15     47.30 o 
   0   3  19      197.24      268.10     89.07 o 
   1   3  19      268.11      303.90     56.50 o 
   2   3  19      471.15      452.48     77.31 o 
   3   3  19      554.40      517.38     69.59 o 
   4   3  19      233.36      229.49     43.79 o 
   5   3  19      969.37      971.84     98.01 o 
   6   3  19      139.39      135.51     43.60 o 
   7   3  19       81.63      133.15     38.53 o 
   0   4  19     1506.11     1365.90    193.15 o 
   1   4  19     1729.21     1751.74    136.22 o 
   2   4  19       23.54        0.44     31.69 o 
   3   4  19     2856.69     3014.77    176.21 o 
   4   4  19      307.61      294.84     49.46 o 
   5   4  19     1609.12     1615.20    173.57 o 
   6   4  19      385.87      308.20     54.39 o 
   7   4  19       66.32      104.10     27.70 o 
   0   5  19      899.10      894.92    160.90 o 
   1   5  19      272.40      279.79     68.43 o 
   2   5  19      109.34      102.71     43.74 o 
   3   5  19      412.23      447.62     44.65 o 
   4   5  19     3900.18     4300.56    337.90 o 
   5   5  19       75.04       61.54     32.48 o 
   6   5  19      179.49      210.03     47.36 o 
   7   5  19      129.29      155.72     32.49 o 
   0   6  19      421.17      516.79    127.16 o 
   1   6  19      107.64       88.91     42.65 o 
   2   6  19      426.39      417.67     98.00 o 
   3   6  19      130.36       92.28     20.94 o 
   4   6  19     2127.95     2212.86    169.78 o 
   5   6  19      522.10      476.69     75.15 o 
   6   6  19      464.47      372.70     60.46 o 
   7   6  19        6.03       18.09     48.16 o 
   0   7  19       15.95       49.98     46.50 o 
   1   7  19      150.68      169.33     58.19 o 
   2   7  19      583.76      659.81     91.03 o 
   3   7  19     2097.91     2068.95    136.78 o 
   4   7  19      560.57      600.47     67.46 o 
   5   7  19     1408.14     1301.47    173.80 o 
   6   7  19       51.16       35.74     22.61 o 
   7   7  19        2.45       -7.64     25.98 o 
   0   8  19       80.79       63.99     59.88 o 
   1   8  19     1747.11     2023.07    110.56 o 
   2   8  19      451.97      430.08     49.07 o 
   3   8  19     1380.14     1290.40    133.82 o 
   4   8  19       15.06      -28.05     28.05 o 
   5   8  19      238.80      214.86     34.52 o 
   6   8  19       86.21       85.49     21.77 o 
   7   8  19       53.53       56.22     38.73 o 
   0   9  19       65.82       57.68     23.59 o 
   1   9  19       66.27       52.96     15.64 o 
   2   9  19     3508.85     3543.99    221.80 o 
   3   9  19      226.50      194.13     37.72 o 
   4   9  19     1350.81     1212.92    234.85 o 
   5   9  19      222.07      270.29     40.62 o 
   6   9  19        8.22       10.26     12.37 o 
   0  10  19        7.93      -10.69     37.85 o 
   1  10  19      130.08       98.43     23.81 o 
   2  10  19      698.17      674.50     58.11 o 
   3  10  19      449.19      368.66    145.14 o 
   4  10  19      759.72      714.19    170.05 o 
   5  10  19      219.12      235.78     56.43 o 
   6  10  19      150.23      231.15     35.85 o 
   0  11  19      229.43      246.39     43.48 o 
   1  11  19      266.65      245.48     37.61 o 
   2  11  19      814.01      777.02     69.30 o 
   3  11  19     1413.61     1290.46    166.96 o 
   4  11  19       71.72       53.23     30.56 o 
   5  11  19       78.46       52.60     27.08 o 
   6  11  19       13.59       17.95     23.05 o 
   0  12  19       14.91        7.15     15.37 o 
   1  12  19      106.03      130.02     27.20 o 
   2  12  19      154.60       99.14     22.06 o 
   3  12  19     1878.46     1574.41    174.23 o 
   4  12  19       74.93       73.85     25.22 o 
   5  12  19       35.99       56.00     27.89 o 
   6  12  19       64.46       -4.92     52.09 o 
   0  13  19      130.14      140.56     37.06 o 
   1  13  19      125.18      124.74     26.77 o 
   2  13  19     1354.84     1370.18     96.98 o 
   3  13  19      459.02      414.10     58.70 o 
   4  13  19      154.14      139.59     35.78 o 
   5  13  19      319.51      325.61     74.35 o 
   6  13  19       78.30       37.09     24.83 o 
   0  14  19       35.64        9.51     22.63 o 
   1  14  19       39.76       23.41     13.91 o 
   2  14  19      227.20      184.24     36.54 o 
   3  14  19       80.31       19.12     30.95 o 
   4  14  19       84.51       68.25     23.11 o 
   5  14  19       40.48       49.08     42.46 o 
   0  15  19       54.96       60.42     20.98 o 
   1  15  19       25.83       14.25     16.90 o 
   2  15  19       27.91       17.76     16.69 o 
   3  15  19       23.14      -12.72     22.91 o 
   4  15  19       61.90       58.67     21.38 o 
   5  15  19       15.56       -7.24     30.15 o 
   0  16  19      127.29      117.52     55.02 o 
   1  16  19      337.63      378.06     43.15 o 
   2  16  19      100.20      110.87     28.58 o 
   3  16  19      241.29      257.23     47.00 o 
   4  16  19       56.12       72.07     28.06 o 
   0  17  19       77.84       92.37     37.51 o 
   1  17  19        4.64        1.50     18.29 o 
   2  17  19      270.09      456.91     54.62 o 
   3  17  19       27.36       34.31     19.69 o 
   4  17  19      178.38      134.95     58.99 o 
   0  18  19      111.58      166.12     60.63 o 
   1  18  19       38.54       26.38     13.09 o 
   2  18  19       13.93       32.44     21.49 o 
   3  18  19       11.02        2.40     13.88 o 
   0  19  19       15.93       32.55     20.61 o 
   1  19  19       98.60      137.49     31.07 o 
   2  19  19       38.81       69.87     22.13 o 
   3  19  19      108.18      122.54     23.92 o 
   0  20  19        0.07       42.44     25.53 o 
   1  20  19       64.00       84.81     18.34 o 
   2  20  19        3.02       11.71     12.51 o 
   0   0  20     1143.71     1388.88    261.53 o 
   1   0  20      482.53      398.57    100.39 o 
   2   0  20      309.88      276.33     76.33 o 
   3   0  20      900.71      862.85    100.35 o 
   4   0  20       17.04       27.72     50.63 o 
   5   0  20      908.16      898.23    115.87 o 
   6   0  20      558.25      594.00     95.95 o 
   7   0  20       32.27       61.56     45.07 o 
   0   1  20      537.56      504.79    116.81 o 
   1   1  20      475.33      399.33     74.02 o 
   2   1  20       81.71       99.56     50.65 o 
   3   1  20      197.86      187.01     32.20 o 
   4   1  20     1154.55     1229.97    114.26 o 
   5   1  20      340.45      357.95     46.42 o 
   6   1  20       82.98      153.36     48.26 o 
   7   1  20       63.79      120.82     42.15 o 
   0   2  20      371.00      288.56     87.77 o 
   1   2  20      190.20      157.80     48.59 o 
   2   2  20      802.86      699.35    130.70 o 
   3   2  20      440.04      385.83     48.95 o 
   4   2  20      501.72      580.37     66.01 o 
   5   2  20      522.60      505.79     62.52 o 
   6   2  20      205.52      171.68     41.78 o 
   7   2  20       43.13       42.95     29.17 o 
   0   3  20      181.28      111.42     49.75 o 
   1   3  20     3622.30     3236.39    207.01 o 
   2   3  20      891.45      748.09    100.26 o 
   3   3  20     3189.72     3435.67    154.94 o 
   4   3  20     6390.74     6923.09    276.39 o 
   5   3  20     1597.34     1839.85    140.05 o 
   6   3  20       86.89      102.71     33.27 o 
   7   3  20       15.96      -10.91     24.43 o 
   0   4  20      500.05      518.99    127.14 o 
   1   4  20       97.11       85.29     36.07 o 
   2   4  20      398.03      374.96     76.00 o 
   3   4  20      612.88      606.58     55.65 o 
   4   4  20      504.45      603.18     74.04 o 
   5   4  20       89.40      127.78     39.44 o 
   6   4  20      205.26      249.10     51.32 o 
   7   4  20       17.93       35.85     40.07 o 
   0   5  20     1382.24     1184.52    188.79 o 
   1   5  20      135.43      116.84     38.11 o 
   2   5  20      720.97      755.58    100.28 o 
   3   5  20     2821.00     3134.97    120.51 o 
   4   5  20     3587.60     3691.46    333.90 o 
   5   5  20       73.16       73.08     29.42 o 
   6   5  20      284.86      301.13     52.48 o 
   7   5  20       88.81       73.72     38.82 o 
   0   6  20       19.95       34.32     44.30 o 
   1   6  20      437.97      454.09     81.71 o 
   2   6  20      326.32      274.83     41.61 o 
   3   6  20     1631.68     1566.46     89.90 o 
   4   6  20     2598.30     2903.65    350.07 o 
   5   6  20      140.73      106.30     23.33 o 
   6   6  20      464.80      584.09     78.87 o 
   7   6  20        3.11       -6.69     12.01 o 
   0   7  20       54.04       35.82     28.55 o 
   1   7  20      755.01      812.47     76.56 o 
   2   7  20      361.00      380.90     48.79 o 
   3   7  20      107.04       47.99     19.65 o 
   4   7  20     1829.37     1932.82    231.88 o 
   5   7  20      282.64      236.67     46.51 o 
   6   7  20      319.15      351.00     46.13 o 
   7   7  20        5.66      -11.67     11.67 o 
   0   8  20       28.59        7.54     17.56 o 
   1   8  20       66.46       39.69     19.69 o 
   2   8  20      763.60      769.46     64.83 o 
   3   8  20     2468.72     2478.92    195.50 o 
   4   8  20      584.91      535.46     82.33 o 
   5   8  20      563.12      564.51     65.36 o 
   6   8  20      106.13      121.44     26.44 o 
   7   8  20       53.15       36.24     22.79 o 
   0   9  20      200.94      216.45     48.63 o 
   1   9  20       17.26       11.01     16.49 o 
   2   9  20      916.75      987.57     78.50 o 
   3   9  20      500.35      475.97     78.58 o 
   4   9  20      153.08      133.26     39.54 o 
   5   9  20      245.63      226.69     63.38 o 
   6   9  20       13.75       37.11     22.84 o 
   0  10  20       62.46       29.04     20.88 o 
   1  10  20      531.53      476.12     46.06 o 
   2  10  20      277.86      287.36     38.90 o 
   3  10  20       99.40       78.87     62.14 o 
   4  10  20      426.36      340.15    117.47 o 
   5  10  20      206.93      216.58     41.48 o 
   6  10  20       45.44       34.43     17.70 o 
   0  11  20      723.32      645.26     69.25 o 
   1  11  20       70.09       27.66     24.02 o 
   2  11  20     1068.11      998.16     93.07 o 
   3  11  20      164.12      182.33     60.34 o 
   4  11  20      694.01      665.97     92.58 o 
   5  11  20       75.83       29.53     21.07 o 
   6  11  20       34.76       -6.37     54.00 o 
   0  12  20      281.00      217.18     46.68 o 
   1  12  20      979.27     1091.93     77.93 o 
   2  12  20      567.10      542.55     61.55 o 
   3  12  20      855.39      805.80    103.24 o 
   4  12  20       58.27       32.60     24.44 o 
   5  12  20       29.27       17.51     23.79 o 
   6  12  20       56.52       66.92     42.03 o 
   0  13  20      845.80      888.85     84.61 o 
   1  13  20      390.26      402.48     48.03 o 
   2  13  20       63.89       71.08     24.60 o 
   3  13  20      182.92      198.72     32.67 o 
   4  13  20      184.39      211.93     45.87 o 
   5  13  20       70.14       72.73     52.36 o 
   0  14  20       44.81       58.93     25.48 o 
   1  14  20      216.99      217.61     34.63 o 
   2  14  20      485.62      464.56     58.70 o 
   3  14  20        9.61       -2.73     15.54 o 
   4  14  20        9.52       20.84     22.24 o 
   5  14  20       71.79       93.64     38.01 o 
   0  15  20       30.58       33.48     18.12 o 
   1  15  20      129.06      155.08     28.50 o 
   2  15  20      148.71      125.26     26.46 o 
   3  15  20       46.17       10.00     13.29 o 
   4  15  20      116.98      109.21     33.60 o 
   5  15  20       62.64      118.86     36.32 o 
   0  16  20       69.20       26.80     21.46 o 
   1  16  20      131.31      110.74     24.00 o 
   2  16  20       52.74       75.96     26.97 o 
   3  16  20      188.85      158.49     35.82 o 
   4  16  20       11.12       31.47     20.14 o 
   0  17  20       10.58       48.38     26.34 o 
   1  17  20       15.03       -0.18     18.00 o 
   2  17  20      209.63      239.13     38.75 o 
   3  17  20       67.73       91.14     26.86 o 
   4  17  20      108.64      112.72     28.61 o 
   0  18  20      103.37      130.95     35.31 o 
   1  18  20       88.87      127.47     26.00 o 
   2  18  20       72.82       93.45     39.15 o 
   3  18  20       39.33       32.80     16.12 o 
   0  19  20        7.80      -13.47     32.64 o 
   1  19  20        8.31        6.94     20.87 o 
   2  19  20       85.63       72.34     31.51 o 
   0  20  20      705.70      997.33    335.90 o 
   1  20  20      116.51      137.28     33.72 o 
   1   0  21      153.42       63.47     69.98 o 
   2   0  21        0.00       47.98    105.98 o 
   3   0  21       27.70       30.76     24.75 o 
   4   0  21      105.18      164.86     83.93 o 
   5   0  21      349.99      397.79     80.74 o 
   6   0  21      170.82      147.67     81.23 o 
   7   0  21       43.16       48.30     38.27 o 
   0   1  21      652.27      843.17    148.91 o 
   1   1  21     1146.27     1145.26    126.18 o 
   2   1  21      249.94      247.54     68.49 o 
   3   1  21     3303.37     3578.37    132.21 o 
   4   1  21     4557.81     5423.05    248.58 o 
   5   1  21      280.79      328.87     48.91 o 
   6   1  21      128.68      100.14     33.33 o 
   7   1  21       45.11       17.66     21.01 o 
   0   2  21      779.37      647.20    135.30 o 
   1   2  21      147.56      170.17     50.33 o 
   2   2  21      312.00      212.62     58.72 o 
   3   2  21     1968.28     2126.95    125.14 o 
   4   2  21      713.72      754.13     76.89 o 
   5   2  21       13.28       21.50     21.79 o 
   6   2  21       86.31       63.58     27.32 o 
   7   2  21       24.06       48.62     27.26 o 
   0   3  21      213.98      142.39     50.20 o 
   1   3  21      525.04      550.91     88.41 o 
   2   3  21      138.28      155.25     34.79 o 
   3   3  21      485.04      512.76     56.94 o 
   4   3  21     1290.49     1364.03    112.18 o 
   5   3  21      205.33      156.62     50.90 o 
   6   3  21      346.33      446.58     63.02 o 
   7   3  21        5.22        8.88     30.26 o 
   0   4  21      227.31      302.36     95.59 o 
   1   4  21     1433.49     1345.91    141.04 o 
   2   4  21     1853.71     2002.65    102.81 o 
   3   4  21       12.99       24.75     13.30 o 
   4   4  21      896.63      966.32     99.53 o 
   5   4  21      233.63      263.02     91.76 o 
   6   4  21      198.80      257.15     49.52 o 
   7   4  21        0.30      -23.69     23.69 o 
   0   5  21      366.26      243.23     92.29 o 
   1   5  21      327.08      326.96     64.25 o 
   2   5  21       56.92       64.63     18.13 o 
   3   5  21       31.84       13.08     15.51 o 
   4   5  21      213.97      262.97     51.44 o 
   5   5  21      150.15      103.03     50.26 o 
   6   5  21       19.91       67.97     36.58 o 
   7   5  21       13.20       22.04     34.68 o 
   0   6  21     1198.04     1211.07    197.26 o 
   1   6  21     1400.62     1299.55     90.00 o 
   2   6  21      686.48      655.15     52.33 o 
   3   6  21      744.67      812.06     61.76 o 
   4   6  21     1472.30     1720.27    234.32 o 
   5   6  21      230.63      217.65     41.05 o 
   6   6  21       54.28       40.68     19.59 o 
   7   6  21      294.78      283.01     42.97 o 
   0   7  21       40.90      105.53     31.83 o 
   1   7  21     1094.07     1051.93     67.99 o 
   2   7  21     2611.97     2574.15    173.08 o 
   3   7  21       71.68       40.94     22.23 o 
   4   7  21     2493.86     2510.11    330.34 o 
   5   7  21      122.24       71.86     22.34 o 
   6   7  21       87.17       45.99     22.91 o 
   7   7  21       59.59       57.40     38.78 o 
   0   8  21      932.12     1032.50    104.92 o 
   1   8  21      224.54      207.46     31.54 o 
   2   8  21      136.27      150.16     31.15 o 
   3   8  21      373.76      349.24     64.03 o 
   4   8  21       56.23       55.69     18.42 o 
   5   8  21       16.90        4.20     23.71 o 
   6   8  21       38.30       66.95     19.81 o 
   0   9  21       99.47       94.48     32.49 o 
   1   9  21      449.27      473.70     49.69 o 
   2   9  21      709.07      644.38     63.33 o 
   3   9  21     3687.93     4467.38    375.62 o 
   4   9  21       98.59       60.72     33.27 o 
   5   9  21      256.34      209.19     69.69 o 
   6   9  21      107.40      117.70     24.45 o 
   0  10  21      266.13      252.22     45.66 o 
   1  10  21      149.74      138.82     25.58 o 
   2  10  21      280.00      262.18     40.31 o 
   3  10  21      310.67      209.75     55.27 o 
   4  10  21       91.26       88.87     28.80 o 
   5  10  21      199.99      185.45     57.37 o 
   6  10  21      172.94      133.86     47.04 o 
   0  11  21      146.36      149.97     39.31 o 
   1  11  21      398.07      409.37     44.75 o 
   2  11  21      198.42      224.63     40.21 o 
   3  11  21      114.87      113.89     38.93 o 
   4  11  21      422.39      449.88     62.78 o 
   5  11  21       69.49       63.74     34.53 o 
   6  11  21      134.58      161.09     41.67 o 
   0  12  21     1545.16     1692.26    155.21 o 
   1  12  21      143.03      137.70     28.00 o 
   2  12  21      489.14      441.78     55.17 o 
   3  12  21       54.09       27.55     21.61 o 
   4  12  21      163.24      156.69     34.21 o 
   5  12  21       15.71       25.28     17.63 o 
   6  12  21       38.04        6.14     22.48 o 
   0  13  21       10.57      -20.54     20.54 o 
   1  13  21      279.96      293.91     41.70 o 
   2  13  21      202.80      193.80     37.72 o 
   3  13  21      676.66      557.27     56.11 o 
   4  13  21       81.52      117.80     30.43 o 
   5  13  21      121.83      164.00     48.57 o 
   0  14  21       28.01       18.47     21.83 o 
   1  14  21      261.53      257.24     34.91 o 
   2  14  21       42.18       43.24     20.02 o 
   3  14  21      166.49      108.86     36.30 o 
   4  14  21       29.81       10.13     16.92 o 
   5  14  21       33.60       63.93     34.61 o 
   0  15  21      197.91      182.01     39.44 o 
   1  15  21       52.13       32.09     20.07 o 
   2  15  21      156.04      131.60     29.46 o 
   3  15  21      223.75      185.66     31.99 o 
   4  15  21       67.38      116.21     34.01 o 
   0  16  21      570.32      713.93    135.50 o 
   1  16  21      141.12      198.75     31.10 o 
   2  16  21      597.61      780.23     66.51 o 
   3  16  21      163.72      149.70     26.70 o 
   4  16  21       10.36       10.79     15.39 o 
   0  17  21       46.73       86.60     38.85 o 
   1  17  21       46.97       53.87     17.21 o 
   2  17  21      153.74      166.60     30.45 o 
   3  17  21       50.40       66.60     23.24 o 
   0  18  21        9.34        4.39     20.99 o 
   1  18  21      191.99      198.90     30.12 o 
   2  18  21      173.11      168.77     34.00 o 
   3  18  21      139.43      179.04     31.21 o 
   0  19  21       11.71       20.83     16.30 o 
   1  19  21        4.97       -1.36     12.46 o 
   2  19  21       30.04       27.51     13.87 o 
   0  20  21       67.73       89.60     51.83 o 
   0   0  22        2.01       49.65     93.48 o 
   1   0  22        0.15        3.36     35.62 o 
   2   0  22     5775.83     5955.33    259.57 o 
   3   0  22      895.51     1029.43    115.38 o 
   4   0  22     1740.09     1838.67    162.43 o 
   5   0  22       89.59       36.85     41.62 o 
   6   0  22       12.40        6.74     37.19 o 
   7   0  22       35.64       51.64     39.19 o 
   0   1  22      101.24       89.98     43.86 o 
   1   1  22       34.72       14.06     28.19 o 
   2   1  22      190.42      213.10     35.90 o 
   3   1  22      328.70      326.90     44.24 o 
   4   1  22       24.80       13.22     20.11 o 
   5   1  22      318.98      304.27     71.14 o 
   6   1  22      352.74      468.31     79.58 o 
   7   1  22       30.01       66.26     28.02 o 
   0   2  22      430.10      436.96    116.33 o 
   1   2  22      664.72      495.93     80.56 o 
   2   2  22       17.32       -2.88     20.67 o 
   3   2  22      494.53      564.22     65.41 o 
   4   2  22      514.50      629.30     83.57 o 
   5   2  22      249.76      280.96     54.85 o 
   6   2  22      102.49       93.23     48.09 o 
   7   2  22       54.23       59.82     26.26 o 
   0   3  22      631.69      611.17    127.18 o 
   1   3  22       10.53       -5.16     27.70 o 
   2   3  22      611.64      545.97     54.83 o 
   3   3  22      586.58      636.33     68.08 o 
   4   3  22      662.78      824.24    130.36 o 
   5   3  22      165.77      189.11     85.25 o 
   6   3  22       86.88       94.75     42.77 o 
   7   3  22       62.88       66.89     29.34 o 
   0   4  22       49.48       71.18     64.27 o 
   1   4  22       75.66       78.21     27.00 o 
   2   4  22      716.77      715.11     62.92 o 
   3   4  22       23.78       -5.43     17.56 o 
   4   4  22      344.66      360.08     62.89 o 
   5   4  22       20.32       -5.84     36.36 o 
   6   4  22       58.45       78.04     56.04 o 
   7   4  22       38.85      105.84     32.27 o 
   0   5  22     1239.67     1337.26    132.59 o 
   1   5  22       11.34        9.80     12.13 o 
   2   5  22      384.72      336.27     45.07 o 
   3   5  22     1828.64     1930.93    125.27 o 
   4   5  22      748.05      766.00     88.54 o 
   5   5  22      374.49      316.44     98.40 o 
   6   5  22      134.87       77.79     35.92 o 
   7   5  22       34.62       16.36     17.24 o 
   0   6  22      148.92      121.62     24.70 o 
   1   6  22       47.66       34.98     13.81 o 
   2   6  22      130.71      129.01     20.62 o 
   3   6  22      380.61      368.50     51.80 o 
   4   6  22      118.75      130.83     40.05 o 
   5   6  22       28.75       61.16     21.42 o 
   6   6  22      205.09      313.02     59.65 o 
   7   6  22       58.27       52.62     16.50 o 
   0   7  22      764.01      696.24     58.03 o 
   1   7  22      440.44      401.81     34.32 o 
   2   7  22      530.07      504.32     47.81 o 
   3   7  22       56.39       56.84     25.21 o 
   4   7  22      539.55      594.52     76.78 o 
   5   7  22      857.61      868.64    135.49 o 
   6   7  22      113.20      149.67     38.35 o 
   0   8  22        1.65       13.02     17.53 o 
   1   8  22      289.85      295.39     40.03 o 
   2   8  22      107.17       54.58     16.21 o 
   3   8  22     2465.86     2533.14    140.21 o 
   4   8  22       56.59       47.15     19.96 o 
   5   8  22      417.93      445.60     68.25 o 
   6   8  22      116.71      153.93     31.53 o 
   0   9  22       47.28       36.31     14.88 o 
   1   9  22      252.53      253.28     30.67 o 
   2   9  22      123.57       65.82     45.64 o 
   3   9  22     1049.69     1033.88    101.74 o 
   4   9  22      224.95      141.99     90.94 o 
   5   9  22      114.13       81.06     24.02 o 
   6   9  22      289.05      388.63     40.97 o 
   0  10  22      259.82      278.30     47.78 o 
   1  10  22     1604.03     1450.69     87.15 o 
   2  10  22      874.99      844.24     73.56 o 
   3  10  22       35.03       24.63     16.86 o 
   4  10  22      833.41      894.31    183.82 o 
   5  10  22       71.14       70.70     32.60 o 
   6  10  22      131.52       90.98     48.46 o 
   0  11  22       31.21       19.79     14.86 o 
   1  11  22       92.60       52.74     20.15 o 
   2  11  22      920.85      878.57     73.74 o 
   3  11  22      312.23      280.05     41.33 o 
   4  11  22      865.49      796.01    173.89 o 
   5  11  22      211.05      219.85     77.12 o 
   6  11  22        7.33        1.31     16.50 o 
   0  12  22       28.06       17.78     25.76 o 
   1  12  22      723.81      665.70     60.84 o 
   2  12  22      502.36      395.68     51.10 o 
   3  12  22      608.39      561.70     61.27 o 
   4  12  22      123.57      111.81     35.09 o 
   5  12  22       96.72      111.45     53.95 o 
   0  13  22      296.92      363.34     53.83 o 
   1  13  22      557.43      574.21     54.38 o 
   2  13  22       19.42        3.78     18.11 o 
   3  13  22      457.28      387.14     41.94 o 
   4  13  22       41.68       30.13     19.32 o 
   5  13  22       60.00       90.56     40.16 o 
   0  14  22      111.88      138.06     37.49 o 
   1  14  22      584.49      589.61     53.36 o 
   2  14  22       20.88       -7.50     21.48 o 
   3  14  22       39.66       22.45     14.75 o 
   4  14  22       27.19       45.64     19.72 o 
   5  14  22        1.01        7.66     59.88 o 
   0  15  22      141.95      190.26     34.26 o 
   1  15  22       17.25       23.89     15.58 o 
   2  15  22       97.73      111.64     25.47 o 
   3  15  22      228.86      213.44     28.48 o 
   4  15  22       63.62       62.14     35.94 o 
   0  16  22        1.46       -8.71     24.28 o 
   1  16  22      183.56      206.90     29.01 o 
   2  16  22       24.10       54.41     30.13 o 
   3  16  22       79.32      123.44     22.87 o 
   4  16  22       61.48       77.41     25.25 o 
   0  17  22      148.90      186.71     43.47 o 
   1  17  22       97.15      116.79     20.29 o 
   2  17  22       28.68       11.53     26.59 o 
   3  17  22      283.64      273.24     66.88 o 
   0  18  22       47.03       55.83     24.06 o 
   1  18  22       24.45       44.47     14.96 o 
   2  18  22        2.51       19.90     11.50 o 
   0  19  22        5.42       -8.64     34.88 o 
   1  19  22       18.52        9.75     14.28 o 
   1   0  23      122.51      127.66     39.74 o 
   2   0  23      459.19      351.47     65.07 o 
   3   0  23      274.15      242.24     58.31 o 
   4   0  23      808.72      705.02    134.46 o 
   5   0  23       47.18       41.90     30.56 o 
   6   0  23        4.73      -35.11     35.11 o 
   7   0  23      191.06      195.04     54.23 o 
   0   1  23     2303.46     2003.60    245.01 o 
   1   1  23       68.23       75.06     21.25 o 
   2   1  23      578.29      643.96     61.49 o 
   3   1  23      201.30      171.51     26.64 o 
   4   1  23      338.58      425.38     64.74 o 
   5   1  23      244.52      306.09     71.28 o 
   6   1  23      205.83      211.26     51.38 o 
   7   1  23       64.85       95.69     30.19 o 
   0   2  23       19.97      -19.57     37.59 o 
   1   2  23     1673.68     1627.40    101.99 o 
   2   2  23      224.39      190.41     32.80 o 
   3   2  23     1570.71     1592.35    112.15 o 
   4   2  23       67.47       72.69     28.70 o 
   5   2  23      296.31      228.74     64.95 o 
   6   2  23       26.31       72.36     32.97 o 
   7   2  23      393.28      406.95     55.64 o 
   0   3  23       13.30       12.87     24.99 o 
   1   3  23      518.27      492.75     49.26 o 
   2   3  23      571.19      577.57     64.06 o 
   3   3  23      538.74      659.86     74.32 o 
   4   3  23        3.65      -14.80     25.07 o 
   5   3  23      190.66      277.65     56.78 o 
   6   3  23       63.37       57.87     29.66 o 
   7   3  23       21.34       12.77     14.80 o 
   0   4  23        0.72       16.22     20.98 o 
   1   4  23       12.11        9.75     15.35 o 
   2   4  23      558.37      595.85     60.62 o 
   3   4  23      753.07      806.37     69.09 o 
   4   4  23       49.42       43.00     27.54 o 
   5   4  23      125.55      117.22     47.81 o 
   6   4  23      167.30      192.59     52.00 o 
   7   4  23      212.29      311.94     45.71 o 
   0   5  23      362.42      321.32     49.39 o 
   1   5  23       11.10      -13.28     13.28 o 
   2   5  23      567.10      539.68     48.45 o 
   3   5  23      950.45      934.54     74.27 o 
   4   5  23      277.99      298.12     56.51 o 
   5   5  23       56.49       13.34     20.69 o 
   6   5  23      169.65      208.62     50.02 o 
   0   6  23       55.65       28.61     22.36 o 
   1   6  23      512.25      461.94     38.56 o 
   2   6  23      671.57      625.17     52.91 o 
   3   6  23       52.63       34.20     27.96 o 
   4   6  23      612.74      695.57    118.66 o 
   5   6  23      117.30      106.76     28.69 o 
   6   6  23       76.79      129.02     39.13 o 
   0   7  23     1230.40     1107.92     73.91 o 
   1   7  23      109.95       85.24     17.88 o 
   2   7  23      212.40      164.69     27.88 o 
   3   7  23       50.83       56.35     28.98 o 
   4   7  23      361.64      369.76     58.78 o 
   5   7  23       88.91       68.03     21.76 o 
   6   7  23       28.82       45.51     31.39 o 
   0   8  23        1.00       18.62     19.07 o 
   1   8  23      167.12      145.57     20.54 o 
   2   8  23       98.78       58.81     14.37 o 
   3   8  23       50.90       16.97     22.75 o 
   4   8  23      195.80      138.07     46.32 o 
   5   8  23      526.85      605.79    101.20 o 
   6   8  23       31.78       29.44     15.17 o 
   0   9  23        6.78       -0.25     18.14 o 
   1   9  23     1261.03     1190.43     74.88 o 
   2   9  23      185.45      196.29     36.88 o 
   3   9  23      122.42       82.68     32.20 o 
   4   9  23      248.64      199.32     63.03 o 
   5   9  23      124.81      124.01     35.51 o 
   6   9  23       81.44      107.12     22.78 o 
   0  10  23      497.88      484.67     56.26 o 
   1  10  23      748.76      560.70     54.05 o 
   2  10  23      875.51      808.35     66.51 o 
   3  10  23       36.95       27.73     23.13 o 
   4  10  23      445.54      459.82    102.78 o 
   5  10  23      123.84      122.54     43.32 o 
   6  10  23      120.86       37.14     58.66 o 
   0  11  23      580.96      522.80     55.49 o 
   1  11  23      171.96      165.64     31.34 o 
   2  11  23      451.06      385.06     49.99 o 
   3  11  23       23.10       23.17     17.46 o 
   4  11  23      114.98      107.52     34.60 o 
   5  11  23       96.84       72.34     22.99 o 
   0  12  23       15.45       32.58     15.79 o 
   1  12  23      194.24      198.56     30.21 o 
   2  12  23      322.28      280.34     43.52 o 
   3  12  23      460.51      410.60     47.71 o 
   4  12  23       14.06       12.60     25.59 o 
   5  12  23       47.98       26.06     16.19 o 
   0  13  23        3.80      -10.71     19.25 o 
   1  13  23      113.29       70.53     29.59 o 
   2  13  23       77.19       71.00     22.67 o 
   3  13  23      345.89      298.48     34.47 o 
   4  13  23       54.55       53.87     31.64 o 
   5  13  23       13.59       54.45     31.99 o 
   0  14  23      154.53      142.08     35.83 o 
   1  14  23      372.28      367.01     40.13 o 
   2  14  23       26.11        2.12     18.86 o 
   3  14  23       44.00       44.67     12.40 o 
   4  14  23       15.37      -12.06     28.00 o 
   0  15  23      337.64      337.77     50.67 o 
   1  15  23      102.48       94.16     20.90 o 
   2  15  23       80.78       57.02     19.58 o 
   3  15  23        1.22        9.08     14.58 o 
   4  15  23       23.13       28.05     23.80 o 
   0  16  23      327.37      388.87     69.32 o 
   1  16  23      439.48      529.78     41.33 o 
   2  16  23       66.83       70.34     17.54 o 
   3  16  23       14.61       22.58     22.50 o 
   4  16  23      123.23      108.25     27.54 o 
   0  17  23       61.70       96.89     29.03 o 
   1  17  23      438.59      476.92     43.52 o 
   2  17  23        8.43        7.83     11.64 o 
   3  17  23       60.48       94.11     25.32 o 
   0  18  23        0.05        1.65     19.63 o 
   1  18  23        6.59       18.90     12.93 o 
   2  18  23        7.50       42.32     15.16 o 
   0  19  23        8.76       28.56     38.72 o 
   1  19  23       39.40       11.53     13.21 o 
   0   0  24     2396.82     2608.37    212.09 o 
   1   0  24      377.51      274.33     37.77 o 
   2   0  24     2078.42     2414.81    173.43 o 
   3   0  24      509.46      520.76     67.65 o 
   4   0  24     1499.70     1558.89    196.49 o 
   5   0  24        0.32       19.91     42.99 o 
   6   0  24      172.78      132.18     57.26 o 
   7   0  24      115.64      256.14     60.93 o 
   0   1  24        0.12        3.37     23.50 o 
   1   1  24       94.98       78.58     17.05 o 
   2   1  24     1492.01     1705.91    101.52 o 
   3   1  24     1117.29     1219.63    100.51 o 
   4   1  24      520.40      528.45     69.31 o 
   5   1  24      207.92      190.97     51.86 o 
   6   1  24       26.66       34.05     28.89 o 
   7   1  24      187.99      253.64     41.84 o 
   0   2  24      256.12      252.14     46.31 o 
   1   2  24     1697.75     1732.17     77.78 o 
   2   2  24     1139.87     1357.00    100.34 o 
   3   2  24      404.86      469.18     61.99 o 
   4   2  24       19.51       27.96     28.40 o 
   5   2  24      675.74      671.22     95.39 o 
   6   2  24      116.93      148.69     44.41 o 
   7   2  24      165.04      196.91     36.43 o 
   0   3  24      212.10      211.92     36.70 o 
   1   3  24      573.43      566.32     44.96 o 
   2   3  24      897.95      928.08     84.04 o 
   3   3  24      337.20      377.26     57.47 o 
   4   3  24      107.02      119.45     28.06 o 
   5   3  24      158.04      158.17     41.79 o 
   6   3  24      104.12      178.18     50.74 o 
   0   4  24      222.38      201.01     34.78 o 
   1   4  24      541.17      546.51     43.90 o 
   2   4  24      982.36      978.86     72.36 o 
   3   4  24      196.18      189.05     34.46 o 
   4   4  24       64.30       26.18     20.62 o 
   5   4  24      333.80      460.14    133.11 o 
   6   4  24       15.44       -4.59     32.41 o 
   0   5  24      777.05      742.90     67.98 o 
   1   5  24      972.06      896.54     56.44 o 
   2   5  24     1296.21     1431.62     89.03 o 
   3   5  24      628.35      676.82     67.35 o 
   4   5  24      154.02      141.74     34.68 o 
   5   5  24      206.11      224.79     44.17 o 
   6   5  24      131.70      115.03     35.95 o 
   0   6  24      632.35      597.79     61.42 o 
   1   6  24       30.09       11.95     14.77 o 
   2   6  24       84.12       49.76     24.62 o 
   3   6  24      125.14      142.97     41.95 o 
   4   6  24       14.99       13.45     18.91 o 
   5   6  24       74.53      131.53     29.03 o 
   6   6  24       74.64       61.90     20.86 o 
   0   7  24        4.77       21.77     13.84 o 
   1   7  24     1802.01     1622.65     81.15 o 
   2   7  24     2153.36     2128.43    113.08 o 
   3   7  24      157.74      146.29     47.45 o 
   4   7  24      239.36      280.29     50.80 o 
   5   7  24       59.61       36.67     25.16 o 
   6   7  24      176.70      173.92     37.14 o 
   0   8  24      478.96      498.44     56.85 o 
   1   8  24     1115.10     1050.46     62.65 o 
   2   8  24      663.48      575.56     56.73 o 
   3   8  24      759.39      825.94     91.71 o 
   4   8  24       44.65       30.67     18.64 o 
   5   8  24      176.25      169.44     32.56 o 
   6   8  24       84.64       94.92     24.09 o 
   0   9  24     1256.82     1215.80    108.27 o 
   1   9  24      469.88      443.03     45.77 o 
   2   9  24      420.65      475.88     52.00 o 
   3   9  24      636.11      655.42     71.37 o 
   4   9  24        6.23        5.58     24.43 o 
   5   9  24        1.23      -10.88     19.27 o 
   6   9  24       62.06       37.67     31.66 o 
   0  10  24      985.14      907.56     65.80 o 
   1  10  24      103.19       89.57     17.61 o 
   2  10  24      657.09      613.32     54.11 o 
   3  10  24      514.52      427.87     52.37 o 
   4  10  24      132.81       97.59     31.10 o 
   5  10  24        8.43       34.04     16.11 o 
   0  11  24     1603.89     1594.19     87.54 o 
   1  11  24      277.18      244.22     30.09 o 
   2  11  24      489.65      469.35     46.56 o 
   3  11  24      329.63      289.50     62.82 o 
   4  11  24      225.58      289.54     65.04 o 
   5  11  24      153.48      168.67     48.21 o 
   0  12  24      623.77      568.36     59.40 o 
   1  12  24      224.59      233.52     32.49 o 
   2  12  24      346.10      362.30     40.50 o 
   3  12  24       92.82       58.39     21.31 o 
   4  12  24       22.43       63.76     24.69 o 
   5  12  24      119.52      104.33     25.66 o 
   0  13  24      163.90      111.81     25.35 o 
   1  13  24     1637.09     1563.15     79.12 o 
   2  13  24       43.46       42.20     16.03 o 
   3  13  24       46.60       14.39     18.89 o 
   4  13  24      351.76      377.06     79.50 o 
   5  13  24      138.16      191.79     57.51 o 
   0  14  24       48.13       38.13     15.21 o 
   1  14  24       58.77       35.20     15.60 o 
   2  14  24      186.43      160.08     25.17 o 
   3  14  24        4.82      -13.71     15.86 o 
   4  14  24      114.50       84.78     39.69 o 
   0  15  24        0.05       31.18     19.74 o 
   1  15  24       12.74        0.96     11.29 o 
   2  15  24     1014.57     1072.92     63.01 o 
   3  15  24      285.97      261.97     34.34 o 
   4  15  24      128.39      143.36     28.94 o 
   0  16  24      317.24      359.98     86.40 o 
   1  16  24       49.58       44.36     12.96 o 
   2  16  24       67.39       65.33     14.41 o 
   3  16  24       44.07       67.97     24.90 o 
   0  17  24       38.26       74.38     32.90 o 
   1  17  24      537.37      656.01     92.46 o 
   2  17  24       61.43       58.10     17.17 o 
   3  17  24      121.48      100.97     22.53 o 
   0  18  24       52.40       77.16     26.49 o 
   1  18  24      349.17      441.88     46.64 o 
   2  18  24        5.74        7.55     11.97 o 
   1   0  25       87.81       66.15     20.32 o 
   2   0  25     2179.39     2592.56    192.19 o 
   3   0  25      635.07      517.05     99.71 o 
   4   0  25      175.08      152.21     59.23 o 
   5   0  25        5.12      -46.59     46.59 o 
   6   0  25       80.14       88.51     44.83 o 
   0   1  25      358.41      326.82     53.03 o 
   1   1  25      809.76      732.68     44.63 o 
   2   1  25     1632.07     1771.33    118.11 o 
   3   1  25      475.55      560.65     76.85 o 
   4   1  25       45.66       45.29     41.28 o 
   5   1  25      155.02      134.98     49.04 o 
   6   1  25       27.52       43.20     26.25 o 
   0   2  25       91.50       43.00     18.29 o 
   1   2  25      212.29      181.93     24.93 o 
   2   2  25     1781.66     1895.47    121.51 o 
   3   2  25      134.70      139.56     38.23 o 
   4   2  25       78.97       24.70     36.86 o 
   5   2  25      264.23      231.76     60.49 o 
   6   2  25       30.19       27.33     63.30 o 
   0   3  25       39.81       37.73     19.92 o 
   1   3  25      370.89      342.44     35.57 o 
   2   3  25     1589.48     1824.28    119.53 o 
   3   3  25       87.23       83.21     30.53 o 
   4   3  25      156.99      118.22     31.96 o 
   5   3  25      147.18      109.42     41.06 o 
   6   3  25        8.46        7.90     58.60 o 
   0   4  25       46.41       50.18     18.26 o 
   1   4  25       44.11       46.70     13.67 o 
   2   4  25     1424.52     1484.82     90.12 o 
   3   4  25      583.35      578.15     64.18 o 
   4   4  25      240.16      230.47     36.88 o 
   5   4  25       54.89       73.83     22.79 o 
   6   4  25       46.23       35.78     26.23 o 
   0   5  25      249.49      229.85     36.46 o 
   1   5  25      265.64      270.77     33.47 o 
   2   5  25      434.50      435.08     49.95 o 
   3   5  25      644.42      768.38     72.44 o 
   4   5  25      102.20      152.40     36.99 o 
   5   5  25       80.09       36.90     33.91 o 
   6   5  25      147.96      161.10     60.44 o 
   0   6  25        7.15       25.88     27.06 o 
   1   6  25      559.64      549.28     46.56 o 
   2   6  25      556.31      593.90     63.19 o 
   3   6  25      943.50     1041.02    104.10 o 
   4   6  25      147.15      100.11     31.04 o 
   5   6  25       22.63       15.61     18.81 o 
   6   6  25       26.95        6.68     17.17 o 
   0   7  25      327.99      316.87     43.91 o 
   1   7  25      808.81      781.23     59.36 o 
   2   7  25     1520.08     1510.60    100.43 o 
   3   7  25      817.70     1015.11    101.92 o 
   4   7  25      220.68      279.99     72.78 o 
   5   7  25        9.61       -0.58     16.43 o 
   6   7  25      110.46      105.28     30.19 o 
   0   8  25        8.50      -21.01     21.01 o 
   1   8  25      626.95      622.51     55.63 o 
   2   8  25     1048.54     1054.03     84.47 o 
   3   8  25      482.32      527.92     72.85 o 
   4   8  25       24.73       37.56     22.62 o 
   5   8  25       10.37      -15.85     19.62 o 
   6   8  25      108.81      148.62     25.41 o 
   0   9  25      710.12      728.06     90.22 o 
   1   9  25      984.14      852.27     66.36 o 
   2   9  25       51.07       46.83     16.33 o 
   3   9  25      493.67      456.88     57.10 o 
   4   9  25      134.82      103.20     39.97 o 
   5   9  25      145.02      155.05     67.44 o 
   0  10  25        6.19      -17.72     17.72 o 
   1  10  25      130.58       92.32     17.76 o 
   2  10  25      583.94      563.36     50.23 o 
   3  10  25        5.14        3.59     19.43 o 
   4  10  25      371.38      419.03     95.72 o 
   5  10  25       20.13      -13.47     15.07 o 
   0  11  25      150.68      170.01     43.82 o 
   1  11  25       34.14       16.62     13.70 o 
   2  11  25      458.46      429.25     42.97 o 
   3  11  25       44.18       30.29     17.37 o 
   4  11  25      340.14      360.87     60.82 o 
   5  11  25       46.62       29.99     17.46 o 
   0  12  25       78.39       63.38     24.29 o 
   1  12  25       24.33       18.55     10.48 o 
   2  12  25       37.46       27.92     16.09 o 
   3  12  25       99.15       78.64     23.98 o 
   4  12  25        7.06       28.15     19.91 o 
   5  12  25       42.10       57.81     17.74 o 
   0  13  25        2.49      -11.24     30.10 o 
   1  13  25      419.91      433.36     38.30 o 
   2  13  25      138.23      125.46     22.93 o 
   3  13  25      229.34      202.69     51.47 o 
   4  13  25      258.79      287.13     47.15 o 
   0  14  25      224.43      259.95     43.90 o 
   1  14  25      145.31      207.58     25.96 o 
   2  14  25      202.66      202.02     27.02 o 
   3  14  25       15.64        2.14     18.43 o 
   4  14  25      147.26      133.98     30.09 o 
   0  15  25      414.05      429.75     75.83 o 
   1  15  25      344.32      360.76     34.35 o 
   2  15  25        5.41        1.53     13.22 o 
   3  15  25       46.84       35.07     14.12 o 
   0  16  25      306.75      324.58     56.72 o 
   1  16  25      131.17      154.56     24.13 o 
   2  16  25      226.95      227.09     26.14 o 
   3  16  25        1.67       11.09     15.24 o 
   0  17  25       13.69       13.73     35.51 o 
   1  17  25      387.01      354.24     36.49 o 
   2  17  25      147.35       85.99     28.53 o 
   0  18  25      150.51      147.59     48.93 o 
   1  18  25       54.69       38.03     25.35 o 
   0   0  26      688.79      660.63     80.98 o 
   1   0  26      173.80      166.41     41.52 o 
   2   0  26       26.92        6.57     18.10 o 
   3   0  26      399.08      366.06     95.87 o 
   4   0  26        0.54       13.17     29.53 o 
   5   0  26       94.58      189.42     81.44 o 
   6   0  26       69.32       85.87     43.05 o 
   0   1  26      707.05      796.46     84.30 o 
   1   1  26      264.54      235.66     29.31 o 
   2   1  26      881.92      876.98     84.26 o 
   3   1  26      138.44      132.46     40.47 o 
   4   1  26      180.61      135.03     40.32 o 
   5   1  26      102.88       91.17     45.15 o 
   6   1  26       86.37      146.49     37.99 o 
   0   2  26      473.64      445.75     64.02 o 
   1   2  26      611.25      629.44     48.97 o 
   2   2  26     2734.87     2917.91    153.17 o 
   3   2  26      396.20      610.78     81.35 o 
   4   2  26      273.27      196.85     35.97 o 
   5   2  26        6.53        6.99     22.91 o 
   6   2  26       26.95       70.14     28.87 o 
   0   3  26       36.91       43.50     18.42 o 
   1   3  26      672.77      656.94     51.36 o 
   2   3  26     1663.11     1889.18    124.09 o 
   3   3  26      203.66      162.23     30.64 o 
   4   3  26      132.48      111.36     27.19 o 
   5   3  26       23.23        5.85     48.85 o 
   6   3  26      120.03      143.42     33.58 o 
   0   4  26        3.64        1.07     12.66 o 
   1   4  26      225.06      203.94     28.43 o 
   2   4  26     2372.45     2594.19    130.35 o 
   3   4  26     3359.33     3710.63    184.57 o 
   4   4  26      119.21      151.69     32.77 o 
   5   4  26      236.81      256.18     67.04 o 
   6   4  26      339.61      415.14     58.22 o 
   0   5  26      112.16      104.52     26.02 o 
   1   5  26      195.73      171.03     27.35 o 
   2   5  26      140.85      117.71     27.67 o 
   3   5  26      475.46      599.14     78.31 o 
   4   5  26      113.28      129.85     30.48 o 
   5   5  26       11.00       -9.22     17.58 o 
   6   5  26      241.06      296.29     47.86 o 
   0   6  26      284.24      296.99     42.51 o 
   1   6  26       85.07       76.03     17.71 o 
   2   6  26     1786.12     1915.61    111.86 o 
   3   6  26      194.10      262.68     56.96 o 
   4   6  26       17.07       -8.04     22.11 o 
   5   6  26       20.18       14.79     16.68 o 
   6   6  26       26.90       10.72     15.66 o 
   0   7  26        7.46       12.44     25.15 o 
   1   7  26      840.46      748.78     62.98 o 
   2   7  26      207.72      211.45     37.28 o 
   3   7  26      267.95      313.69     55.46 o 
   4   7  26       73.36       72.37     25.51 o 
   5   7  26       32.31       34.39     27.25 o 
   6   7  26       82.35      107.33     23.18 o 
   0   8  26       42.97       21.81     17.32 o 
   1   8  26      832.71      823.91     78.96 o 
   2   8  26      293.04      285.47     46.31 o 
   3   8  26      101.05      118.65     39.99 o 
   4   8  26       15.76        4.77     17.76 o 
   5   8  26       35.82       25.83     26.61 o 
   0   9  26      475.83      476.61     60.46 o 
   1   9  26      211.46      177.16     31.10 o 
   2   9  26      857.44      825.55     73.74 o 
   3   9  26      128.69      136.82     33.13 o 
   4   9  26      362.95      327.09     65.80 o 
   5   9  26       87.61      111.84     34.00 o 
   0  10  26      373.17      334.34     52.00 o 
   1  10  26        3.98        0.16     11.08 o 
   2  10  26       63.31       44.20     15.27 o 
   3  10  26       51.54       56.33     20.28 o 
   4  10  26      207.33      246.42     42.79 o 
   5  10  26       26.84       42.91     44.74 o 
   0  11  26        9.04        1.19     14.13 o 
   1  11  26      603.99      608.28     48.59 o 
   2  11  26      305.72      263.50     35.97 o 
   3  11  26      265.54      285.67     55.93 o 
   4  11  26       24.94       14.21     32.29 o 
   5  11  26      139.62      183.43     62.30 o 
   0  12  26       96.36       63.86     26.25 o 
   1  12  26      372.30      383.36     38.45 o 
   2  12  26       84.58       62.08     28.94 o 
   3  12  26      275.56      263.99     39.33 o 
   4  12  26       27.03       49.23     19.17 o 
   0  13  26        9.55      -15.97     19.22 o 
   1  13  26       44.96       38.86     14.91 o 
   2  13  26      259.29      273.23     36.92 o 
   3  13  26       78.55       83.92     25.02 o 
   4  13  26       97.05      103.63     37.92 o 
   0  14  26      276.12      239.11     38.00 o 
   1  14  26       10.49       17.47     10.28 o 
   2  14  26      356.63      348.00     35.92 o 
   3  14  26       79.43       71.32     19.45 o 
   4  14  26      328.79      352.56     60.82 o 
   0  15  26        0.71       -4.59     15.93 o 
   1  15  26      115.26      103.05     19.43 o 
   2  15  26      138.22      113.21     22.41 o 
   3  15  26       12.71       23.72     13.84 o 
   0  16  26        1.39       -9.87     22.05 o 
   1  16  26       53.21       47.81     16.97 o 
   2  16  26       98.13       91.50     16.59 o 
   3  16  26      239.01      231.33     34.05 o 
   0  17  26       97.52       98.18     26.75 o 
   1  17  26       96.48      113.55     25.32 o 
   2  17  26       11.86       -3.06     10.79 o 
   1   0  27      272.24      296.07     45.27 o 
   2   0  27     2975.64     3160.62    296.74 o 
   3   0  27     4739.81     5229.13    382.72 o 
   4   0  27      305.00      510.39    129.17 o 
   5   0  27        6.48      113.31     62.84 o 
   6   0  27       12.53       86.16     45.15 o 
   0   1  27        7.99       -9.02     20.23 o 
   1   1  27      482.46      470.31     45.09 o 
   2   1  27      862.39      973.07     99.82 o 
   3   1  27      858.51      875.37    109.57 o 
   4   1  27      323.62      334.52     54.20 o 
   5   1  27       73.61       86.47     37.17 o 
   6   1  27       54.53       70.31     27.98 o 
   0   2  27      308.32      318.75     53.03 o 
   1   2  27       44.68       59.43     13.13 o 
   2   2  27      383.20      389.84     60.59 o 
   3   2  27      970.98     1117.77    109.80 o 
   4   2  27      282.98      229.42     43.86 o 
   5   2  27      147.51      192.80     49.90 o 
   6   2  27       85.55       93.44     32.15 o 
   0   3  27      549.00      630.36     64.41 o 
   1   3  27       75.78       67.02     19.79 o 
   2   3  27      303.09      340.84     58.87 o 
   3   3  27       54.83       66.48     24.84 o 
   4   3  27      161.03      115.03     34.19 o 
   5   3  27      139.70      168.31     45.76 o 
   6   3  27      155.53      196.05     48.96 o 
   0   4  27      232.63      227.99     40.55 o 
   1   4  27       23.84       20.90     14.50 o 
   2   4  27      137.99      143.38     33.84 o 
   3   4  27       90.10      130.58     28.21 o 
   4   4  27       51.45       37.61     23.56 o 
   5   4  27      140.35      126.99     24.68 o 
   6   4  27       53.96       40.06     17.11 o 
   0   5  27      254.74      252.43     45.66 o 
   1   5  27      117.25       81.11     19.22 o 
   2   5  27     1052.93     1037.65     83.67 o 
   3   5  27       32.09       43.69     30.54 o 
   4   5  27      111.22       82.80     21.77 o 
   5   5  27       77.45       73.48     24.93 o 
   6   5  27       23.87       24.18     42.45 o 
   0   6  27      520.64      627.25     72.52 o 
   1   6  27      125.63      125.88     27.40 o 
   2   6  27      225.33      253.83     40.35 o 
   3   6  27       10.31        7.53     25.84 o 
   4   6  27       66.15       73.96     20.91 o 
   5   6  27      100.65       94.49     30.97 o 
   6   6  27       66.98       66.71     20.11 o 
   0   7  27      256.01      267.06     46.24 o 
   1   7  27      227.50      190.26     33.62 o 
   2   7  27      330.94      344.50     48.30 o 
   3   7  27      221.89      258.26     50.88 o 
   4   7  27       27.58       58.40     29.00 o 
   5   7  27       12.87       40.60     16.51 o 
   0   8  27      278.46      270.45     48.56 o 
   1   8  27       51.88       25.35     14.00 o 
   2   8  27      234.55      261.78     39.00 o 
   3   8  27      652.03      669.50     83.84 o 
   4   8  27      126.69      102.72     37.14 o 
   5   8  27       41.84       33.90     28.68 o 
   0   9  27        1.17       -8.18     15.62 o 
   1   9  27      132.34       84.17     20.01 o 
   2   9  27      112.37      119.42     29.71 o 
   3   9  27      171.11      153.69     30.37 o 
   4   9  27       27.22       20.28     25.10 o 
   5   9  27      120.52      122.05     31.26 o 
   0  10  27      481.09      508.59     62.36 o 
   1  10  27      215.22      168.00     23.12 o 
   2  10  27      456.64      378.42     41.65 o 
   3  10  27       21.25        1.24     22.88 o 
   4  10  27       76.19       69.20     25.74 o 
   5  10  27       22.64       33.07     18.95 o 
   0  11  27       65.45       66.69     24.74 o 
   1  11  27       54.13       42.11     14.46 o 
   2  11  27      107.21       90.56     19.71 o 
   3  11  27      364.29      317.91     50.70 o 
   4  11  27      184.09      177.23     38.22 o 
   5  11  27       60.98       28.57     22.17 o 
   0  12  27       45.86       23.11     14.84 o 
   1  12  27      578.92      593.79     45.99 o 
   2  12  27      145.00      117.76     24.98 o 
   3  12  27      192.12      165.50     32.06 o 
   4  12  27      111.39      149.11     33.11 o 
   0  13  27      126.15      133.04     30.34 o 
   1  13  27       52.75       53.28     16.72 o 
   2  13  27      114.33      141.77     24.53 o 
   3  13  27        8.71       28.85     16.17 o 
   4  13  27       72.40       50.88     18.90 o 
   0  14  27      282.76      286.38     47.82 o 
   1  14  27      180.49      188.90     26.64 o 
   2  14  27       40.07       45.89     14.55 o 
   3  14  27       92.22       75.82     17.53 o 
   0  15  27      161.35      196.23     43.66 o 
   1  15  27       13.70       26.26     14.92 o 
   2  15  27       15.57       19.78     13.39 o 
   3  15  27      129.15      149.38     33.93 o 
   0  16  27      162.72      157.34     36.03 o 
   1  16  27        4.54        5.44     13.99 o 
   2  16  27      134.62      129.80     20.75 o 
   0  17  27       22.75       -8.64     15.25 o 
   1  17  27      147.19      144.85     24.99 o 
   0   0  28       34.01       29.08     32.95 o 
   1   0  28      325.37      231.57     57.24 o 
   2   0  28        1.53      -63.79     63.79 o 
   3   0  28       78.55       18.07     63.99 o 
   4   0  28       11.63      -18.21     41.30 o 
   5   0  28       48.25      107.41     52.91 o 
   6   0  28       22.62       31.18     26.26 o 
   0   1  28      478.11      452.05     54.15 o 
   1   1  28      711.31      713.42     64.74 o 
   2   1  28       62.39       43.47     29.77 o 
   3   1  28       27.58       -2.04     35.05 o 
   4   1  28      305.44      264.89     47.32 o 
   5   1  28      127.65      152.92     52.59 o 
   6   1  28      155.26      227.74     41.45 o 
   0   2  28      165.22      162.45     33.66 o 
   1   2  28      147.00      120.14     30.55 o 
   2   2  28      495.20      484.34     71.71 o 
   3   2  28       75.44       58.71     23.80 o 
   4   2  28       58.70       51.55     22.54 o 
   5   2  28       49.32       21.90     19.42 o 
   6   2  28      130.76      171.13     35.60 o 
   0   3  28      149.29      207.21     55.66 o 
   1   3  28       87.46       63.81     17.36 o 
   2   3  28       50.41       90.71     30.87 o 
   3   3  28      606.05      626.68     66.05 o 
   4   3  28       29.40       -3.62     28.26 o 
   5   3  28        6.31        6.03     18.19 o 
   6   3  28      135.49      125.28     28.89 o 
   0   4  28      852.31      916.74     85.75 o 
   1   4  28      444.66      556.46     52.28 o 
   2   4  28      745.95      742.30     70.93 o 
   3   4  28      488.97      468.86     56.70 o 
   4   4  28       30.45       26.86     19.51 o 
   5   4  28       57.02       60.33     20.24 o 
   6   4  28      201.31      190.89     34.48 o 
   0   5  28        0.01       -5.76     14.74 o 
   1   5  28      899.51      932.09     69.89 o 
   2   5  28      751.26      765.57     70.45 o 
   3   5  28       61.66       66.35     32.92 o 
   4   5  28       31.58       11.82     26.47 o 
   5   5  28       11.53        0.95     20.30 o 
   6   5  28       61.12       43.05     16.05 o 
   0   6  28        2.31        1.48     14.09 o 
   1   6  28      145.98      153.00     28.38 o 
   2   6  28       46.79      101.37     22.45 o 
   3   6  28      267.60      255.49     53.94 o 
   4   6  28      106.61      101.73     33.23 o 
   5   6  28       32.20       21.37     15.26 o 
   0   7  28      868.49      895.29     85.08 o 
   1   7  28      420.00      379.27     45.35 o 
   2   7  28      154.70      159.92     34.43 o 
   3   7  28      214.82      222.76     49.70 o 
   4   7  28       72.59       95.83     25.95 o 
   5   7  28       52.03       47.89     55.09 o 
   0   8  28        3.20       -4.99     13.72 o 
   1   8  28       11.03       11.42     14.94 o 
   2   8  28      268.93      318.63     47.14 o 
   3   8  28       47.10       26.86     21.12 o 
   4   8  28       22.22       11.21     19.50 o 
   5   8  28      158.62      160.35     42.33 o 
   0   9  28      334.17      251.51     40.09 o 
   1   9  28      253.43      262.64     36.03 o 
   2   9  28      273.94      242.54     43.60 o 
   3   9  28       75.43      108.50     31.66 o 
   4   9  28      111.68      108.69     29.67 o 
   5   9  28      123.08      147.57     42.06 o 
   0  10  28      357.05      295.16     45.52 o 
   1  10  28      412.36      375.10     37.66 o 
   2  10  28       43.07        0.88     15.62 o 
   3  10  28      113.41       70.78     22.01 o 
   4  10  28      204.62      226.60     67.70 o 
   5  10  28       24.17       65.40     21.99 o 
   0  11  28      222.49      269.24     45.14 o 
   1  11  28       96.03       68.83     15.10 o 
   2  11  28        4.66       -9.68     20.09 o 
   3  11  28       73.75       63.85     21.81 o 
   4  11  28       30.04       33.24     21.00 o 
   0  12  28     1118.16     1080.16     85.40 o 
   1  12  28       83.12       78.31     16.35 o 
   2  12  28       51.17       24.66     16.59 o 
   3  12  28       31.61       55.22     19.19 o 
   4  12  28      121.89      147.00     59.00 o 
   0  13  28      274.51      316.15     44.11 o 
   1  13  28      180.67      238.21     31.98 o 
   2  13  28      168.93      210.03     30.06 o 
   3  13  28        3.89        0.14     13.43 o 
   4  13  28       22.27       10.16     19.47 o 
   0  14  28       69.33       69.38     16.81 o 
   1  14  28      208.34      210.79     29.00 o 
   2  14  28        0.80      -11.06     16.62 o 
   3  14  28        0.08       22.56     12.68 o 
   0  15  28       32.86       41.84     22.62 o 
   1  15  28      170.91      159.14     21.08 o 
   2  15  28       34.15       41.45     12.26 o 
   0  16  28        6.92      -16.31     19.76 o 
   1  16  28       55.77       71.19     19.14 o 
   1   0  29      358.94      352.61     67.78 o 
   2   0  29      241.85      187.83     68.39 o 
   3   0  29      846.38      953.53    162.48 o 
   4   0  29        0.08      -14.76     25.19 o 
   5   0  29      199.07      302.79     87.30 o 
   6   0  29       60.96       86.72     31.89 o 
   0   1  29       54.70       52.94     27.51 o 
   1   1  29      307.12      268.61     37.63 o 
   2   1  29      543.66      607.22     91.60 o 
   3   1  29      174.41      218.83     58.15 o 
   4   1  29       84.43       57.81     37.89 o 
   5   1  29       31.01       52.71     27.71 o 
   6   1  29       34.82       44.80     21.91 o 
   0   2  29      460.00      408.77     59.45 o 
   1   2  29      818.79      921.82     75.19 o 
   2   2  29      403.35      462.15     86.62 o 
   3   2  29      167.12      137.39     38.73 o 
   4   2  29      231.97      259.28     54.13 o 
   5   2  29       12.85       -3.88     18.60 o 
   6   2  29       40.95       29.96     16.82 o 
   0   3  29      997.25     1065.37    120.35 o 
   1   3  29     2159.60     2188.13    115.92 o 
   2   3  29      691.65      715.87     86.55 o 
   3   3  29      214.45      255.72     42.46 o 
   4   3  29      261.81      292.89     50.80 o 
   5   3  29       87.90       96.41     35.04 o 
   0   4  29       20.17       15.89     26.59 o 
   1   4  29      539.96      470.95     44.51 o 
   2   4  29      118.90       98.79     30.66 o 
   3   4  29       40.10       35.14     26.71 o 
   4   4  29       41.98       35.30     20.71 o 
   5   4  29       22.04       28.89     13.37 o 
   0   5  29     1693.19     1703.42    150.22 o 
   1   5  29      470.23      354.16     42.36 o 
   2   5  29      966.50     1007.05     81.18 o 
   3   5  29      232.63      284.06     55.44 o 
   4   5  29       16.91      -18.81     18.81 o 
   5   5  29       25.62       12.06     12.80 o 
   0   6  29        1.35       63.28     38.86 o 
   1   6  29      781.96      842.35     65.99 o 
   2   6  29      295.64      401.42     51.72 o 
   3   6  29       93.64       78.20     26.20 o 
   4   6  29       40.67       24.02     19.20 o 
   5   6  29       44.27       57.61     19.40 o 
   0   7  29        0.52      -13.68     16.51 o 
   1   7  29      595.01      490.03     51.52 o 
   2   7  29      179.81      220.43     39.26 o 
   3   7  29       74.87       73.71     30.90 o 
   4   7  29      126.75      108.00     27.67 o 
   5   7  29       65.33        5.87     39.76 o 
   0   8  29      912.79      979.71    112.03 o 
   1   8  29      308.62      356.24     43.14 o 
   2   8  29      202.99      233.50     39.75 o 
   3   8  29       50.43       20.50     19.27 o 
   4   8  29       51.98       36.66     20.77 o 
   5   8  29       18.18       56.27     30.24 o 
   0   9  29      129.17      147.25     33.08 o 
   1   9  29      221.68      171.28     25.97 o 
   2   9  29      379.44      347.61     53.88 o 
   3   9  29       12.84       10.08     27.06 o 
   4   9  29       54.13       48.16     28.03 o 
   5   9  29      208.85      193.93     62.26 o 
   0  10  29      123.80      116.57     27.82 o 
   1  10  29      215.63      211.73     27.56 o 
   2  10  29      190.67      175.60     30.11 o 
   3  10  29        1.04       -6.85     16.39 o 
   4  10  29       79.45      107.18     53.75 o 
   0  11  29        0.40       -5.13     17.88 o 
   1  11  29      155.83      151.36     23.61 o 
   2  11  29       88.66       87.94     18.48 o 
   3  11  29        8.79      -13.10     15.20 o 
   4  11  29       36.17        2.45     37.68 o 
   0  12  29      315.22      383.32     50.17 o 
   1  12  29       38.61       26.60     18.55 o 
   2  12  29      298.47      305.05     34.69 o 
   3  12  29      157.30      183.75     46.74 o 
   4  12  29      109.16      109.77     25.37 o 
   0  13  29        1.03      -17.37     17.37 o 
   1  13  29       58.71       69.38     18.54 o 
   2  13  29      270.40      272.86     30.65 o 
   3  13  29      225.74      241.29     51.01 o 
   0  14  29      250.22      253.04     36.83 o 
   1  14  29      257.79      245.85     27.67 o 
   2  14  29      110.57      109.50     18.90 o 
   3  14  29      154.67      151.31     27.09 o 
   0  15  29       21.72       11.72     11.05 o 
   1  15  29       64.24       38.79     14.16 o 
   2  15  29        4.76       -2.56      9.74 o 
   0  16  29      323.07      255.30     80.22 o 
   1  16  29       62.43       73.28     24.49 o 
   0   0  30        2.42      -17.39     36.99 o 
   1   0  30      206.69      177.73     48.77 o 
   2   0  30        2.03       15.08     40.98 o 
   3   0  30        0.80      -42.85     46.78 o 
   4   0  30       53.86       82.97     36.99 o 
   5   0  30        9.99       20.82     27.84 o 
   0   1  30      208.45      198.88     51.97 o 
   1   1  30     1734.39     1695.50     99.66 o 
   2   1  30     1739.26     2143.37    173.15 o 
   3   1  30      398.57      467.92     80.93 o 
   4   1  30       41.49       40.43     16.38 o 
   5   1  30        6.90      -15.26     22.55 o 
   0   2  30       67.07       36.54     24.28 o 
   1   2  30      637.65      636.27     57.40 o 
   2   2  30      885.23      934.34     94.69 o 
   3   2  30        4.53      -12.31     30.83 o 
   4   2  30      439.93      466.79     57.20 o 
   5   2  30        7.77      -23.45     23.45 o 
   0   3  30      248.59      186.26     44.38 o 
   1   3  30      400.94      392.74     48.30 o 
   2   3  30      296.14      303.84     72.45 o 
   3   3  30       57.13       10.52     22.69 o 
   4   3  30       45.54       58.54     24.73 o 
   5   3  30       35.75       34.64     15.23 o 
   0   4  30      525.77      585.39     86.26 o 
   1   4  30       85.88       62.25     20.04 o 
   2   4  30       76.95       89.70     28.13 o 
   3   4  30      434.54      457.93     71.11 o 
   4   4  30       15.88       44.41     15.66 o 
   5   4  30      204.42      155.15     25.34 o 
   0   5  30       22.79        3.41     21.40 o 
   1   5  30      260.03      315.40     35.60 o 
   2   5  30       94.31       60.05     23.27 o 
   3   5  30       48.33       41.86     23.17 o 
   4   5  30      158.67      167.10     44.37 o 
   5   5  30        9.08        1.93      9.45 o 
   0   6  30      817.30      809.00    103.64 o 
   1   6  30      457.24      504.41     49.39 o 
   2   6  30       92.77       59.79     20.62 o 
   3   6  30       25.27       33.21     23.52 o 
   4   6  30        9.51        7.87     26.12 o 
   5   6  30      197.17      181.58     64.82 o 
   0   7  30      295.47      321.52     63.42 o 
   1   7  30      732.46      711.66     59.88 o 
   2   7  30      104.95      110.34     26.91 o 
   3   7  30        5.00       38.48     30.08 o 
   4   7  30      103.28       75.41     24.91 o 
   5   7  30       44.34       40.67     14.22 o 
   0   8  30      171.95      210.09     52.50 o 
   1   8  30       67.70       44.42     18.03 o 
   2   8  30       46.29       50.78     34.26 o 
   3   8  30        7.81        1.64     16.46 o 
   4   8  30       11.54      -20.14     20.14 o 
   5   8  30       83.26       69.87     64.69 o 
   0   9  30     1005.55      886.35    147.65 o 
   1   9  30       12.21       12.20     12.71 o 
   2   9  30        0.24       15.88     22.71 o 
   3   9  30      207.81      316.07     42.21 o 
   4   9  30       99.08      162.26     53.80 o 
   0  10  30      116.85       71.13     24.88 o 
   1  10  30      154.23      141.12     23.68 o 
   2  10  30       53.77       31.18     21.55 o 
   3  10  30       56.62       57.85     19.06 o 
   4  10  30       11.51        0.03     17.70 o 
   0  11  30       46.89       30.16     42.52 o 
   1  11  30      105.22       75.39     18.37 o 
   2  11  30      139.45      139.01     22.94 o 
   3  11  30       48.70       43.08     15.48 o 
   4  11  30       76.96       59.69     33.45 o 
   0  12  30       32.85       24.21     26.29 o 
   1  12  30      591.09      636.17     47.12 o 
   2  12  30       43.46       72.49     16.64 o 
   3  12  30       83.82       45.55     18.65 o 
   0  13  30      127.79      108.04     24.31 o 
   1  13  30       30.52       49.75     14.91 o 
   2  13  30       19.40       10.52      9.40 o 
   3  13  30       22.77       28.87     11.26 o 
   0  14  30      313.28      343.75     51.63 o 
   1  14  30       29.43       20.50     14.98 o 
   2  14  30       89.94       66.28     14.69 o 
   0  15  30       60.37       77.26     23.16 o 
   1  15  30      297.01      324.85     36.61 o 
   1   0  31     1033.64      987.13    106.82 o 
   2   0  31       27.13       84.72     60.67 o 
   3   0  31      101.74       69.38     47.20 o 
   4   0  31       71.84       95.20     31.05 o 
   5   0  31       49.79       61.83     36.64 o 
   0   1  31        0.43       -6.02     24.55 o 
   1   1  31      126.20       98.85     35.42 o 
   2   1  31       30.45       27.58     52.46 o 
   3   1  31        3.97       15.71     21.61 o 
   4   1  31      120.91      142.90     27.88 o 
   5   1  31       28.16       32.42     28.38 o 
   0   2  31      204.04      176.20     57.12 o 
   1   2  31       23.47        2.63     18.10 o 
   2   2  31      323.84      330.19     68.36 o 
   3   2  31       44.84       49.57     28.60 o 
   4   2  31        6.56        2.74     19.82 o 
   5   2  31       11.29       20.08     13.18 o 
   0   3  31      433.52      504.21     77.41 o 
   1   3  31      312.65      338.04     41.28 o 
   2   3  31      120.22      135.17     37.34 o 
   3   3  31       14.93       -7.44     82.38 o 
   4   3  31      124.52      159.93     30.78 o 
   5   3  31       82.66       63.07     19.67 o 
   0   4  31        0.35       21.37     21.01 o 
   1   4  31       13.24       34.29     21.56 o 
   2   4  31        8.67       18.14     21.35 o 
   3   4  31        1.95       36.00     32.83 o 
   4   4  31        3.27       17.75     17.58 o 
   5   4  31        7.80       -8.35     15.48 o 
   0   5  31        1.51       78.96     48.91 o 
   1   5  31      245.22      216.18     38.61 o 
   2   5  31        1.40       -1.54     18.10 o 
   3   5  31       10.50        9.91     36.77 o 
   4   5  31       89.30      160.31     40.65 o 
   5   5  31       14.25       21.43     13.04 o 
   0   6  31       27.07       62.57     66.82 o 
   1   6  31       80.97       85.99     16.61 o 
   2   6  31       10.71      -13.07     18.45 o 
   3   6  31       51.70       57.03     54.40 o 
   4   6  31       88.74       80.29     33.66 o 
   5   6  31       10.15       14.11     14.50 o 
   0   7  31      337.95      349.48     67.31 o 
   1   7  31        9.31        8.95     14.26 o 
   2   7  31      204.27      164.66     32.93 o 
   3   7  31        4.26       18.11     23.55 o 
   4   7  31       14.70       36.32     22.43 o 
   0   8  31      708.28      554.12    124.00 o 
   1   8  31      188.79      181.26     28.06 o 
   2   8  31      113.87      139.37     26.57 o 
   3   8  31      105.56       84.11     26.86 o 
   4   8  31       34.10        5.73     16.58 o 
   0   9  31        4.98      -17.64     17.64 o 
   1   9  31      147.03      143.04     21.28 o 
   2   9  31       11.52       10.48     13.08 o 
   3   9  31       26.86       -1.76     15.44 o 
   4   9  31       30.03        8.27     33.83 o 
   0  10  31        0.12        9.80     15.58 o 
   1  10  31      124.95      136.69     25.20 o 
   2  10  31       68.15       56.37     18.44 o 
   3  10  31      167.30      148.20     29.62 o 
   4  10  31       10.63        0.15     51.37 o 
   0  11  31        0.11       63.24     23.29 o 
   1  11  31      131.76      185.15     26.05 o 
   2  11  31       34.88       34.70     12.37 o 
   3  11  31       46.66       55.11     14.63 o 
   0  12  31       27.11       29.67     18.79 o 
   1  12  31       72.16       46.58     19.87 o 
   2  12  31      101.74      116.96     20.33 o 
   3  12  31        0.06      -15.68     15.68 o 
   0  13  31       12.04       12.11     25.09 o 
   1  13  31       17.55        3.01     13.97 o 
   2  13  31      105.03       80.77     15.47 o 
   0  14  31       10.96       16.87     26.89 o 
   1  14  31      100.50       85.63     18.22 o 
   0   0  32        4.75      -14.99     31.19 o 
   1   0  32        2.12       50.21     26.85 o 
   2   0  32        0.04       28.99     50.73 o 
   3   0  32       78.55      111.79     63.05 o 
   4   0  32        8.30      -12.47     21.95 o 
   5   0  32        5.38        6.92     13.80 o 
   0   1  32       27.00        9.51     31.06 o 
   1   1  32      120.41       88.83     23.84 o 
   2   1  32      350.40      330.76     66.77 o 
   3   1  32      337.20      340.17     71.47 o 
   4   1  32      104.51       74.62     19.81 o 
   5   1  32      185.70      225.71     39.83 o 
   0   2  32      170.23      119.80     44.46 o 
   1   2  32       37.78        9.65     21.38 o 
   2   2  32       21.62       12.04     38.31 o 
   3   2  32      106.49      105.35     25.74 o 
   4   2  32       21.27       29.32     28.34 o 
   5   2  32       30.29       49.84     13.60 o 
   0   3  32        8.62       10.49     27.59 o 
   1   3  32        3.58        2.81     14.86 o 
   2   3  32       27.29       11.44     39.98 o 
   3   3  32       54.75       56.26     69.04 o 
   4   3  32       31.75       24.70     21.16 o 
   5   3  32       66.12       50.02     38.37 o 
   0   4  32      246.11      335.37     61.28 o 
   1   4  32       36.63       64.78     19.77 o 
   2   4  32      195.43      223.12     45.22 o 
   3   4  32       43.50       45.88     36.42 o 
   4   4  32       57.67       32.19     18.20 o 
   5   4  32       68.50       42.94     42.22 o 
   0   5  32        3.67        6.52     19.61 o 
   1   5  32       67.58       68.10     20.02 o 
   2   5  32       12.13       26.56     25.67 o 
   3   5  32        8.64       22.46     42.87 o 
   4   5  32       53.95      102.97     56.22 o 
   0   6  32        0.86      -28.78     31.08 o 
   1   6  32      170.51      194.21     32.87 o 
   2   6  32       34.46       -2.05     15.26 o 
   3   6  32      182.09      174.56     43.24 o 
   4   6  32        0.27        6.42     13.01 o 
   0   7  32       59.62       70.19     26.33 o 
   1   7  32      312.48      330.66     48.63 o 
   2   7  32      157.99      160.11     42.60 o 
   3   7  32       46.13       18.69     33.28 o 
   4   7  32       26.99        2.22     20.32 o 
   0   8  32       57.76       29.52     18.53 o 
   1   8  32       18.47       22.54     19.11 o 
   2   8  32      217.27      231.27     29.02 o 
   3   8  32       26.52       34.01     15.79 o 
   4   8  32       73.64       64.31     64.68 o 
   0   9  32      385.87      355.61     75.27 o 
   1   9  32      172.75      190.69     24.23 o 
   2   9  32      150.33      165.02     25.27 o 
   3   9  32       14.35       28.49     17.06 o 
   4   9  32      158.07      185.79     72.98 o 
   0  10  32       48.02       34.09     13.91 o 
   1  10  32        1.52      -13.09     13.44 o 
   2  10  32      115.71      113.19     20.68 o 
   3  10  32       10.03       10.22     15.09 o 
   0  11  32      237.05      262.04     42.07 o 
   1  11  32       22.53       34.57     17.82 o 
   2  11  32       59.28       75.02     16.77 o 
   3  11  32      157.34      188.71     26.63 o 
   0  12  32       24.57      -14.63     32.23 o 
   1  12  32       31.79       27.01     17.38 o 
   2  12  32       26.57       43.40     12.58 o 
   0  13  32      278.72      221.53     38.84 o 
   1  13  32        5.06       39.45     14.52 o 
   2  13  32      120.34       72.47     30.06 o 
   0  14  32      128.54      124.82     27.83 o 
   1   0  33      484.63      492.87     78.31 o 
   2   0  33        0.80        1.58     32.89 o 
   3   0  33        6.03       21.44     43.26 o 
   4   0  33      113.18      193.51     35.60 o 
   0   1  33       12.16       27.79     33.15 o 
   1   1  33       65.54       52.54     20.11 o 
   2   1  33        0.25       13.40     79.36 o 
   3   1  33       38.05       71.73     27.11 o 
   4   1  33       98.49      126.91     23.32 o 
   0   2  33      102.15      124.62     39.19 o 
   1   2  33        8.80       19.78     15.25 o 
   2   2  33       23.48       22.29     30.96 o 
   3   2  33       47.99      109.49     34.69 o 
   4   2  33      106.08      116.67     21.18 o 
   0   3  33       31.72       52.52     30.24 o 
   1   3  33       39.84       35.55     16.23 o 
   2   3  33       42.65       21.82     29.61 o 
   3   3  33      124.77      193.41     52.48 o 
   4   3  33      138.76      228.36     36.99 o 
   0   4  33       66.01       66.31     35.42 o 
   1   4  33       19.53       27.66     18.69 o 
   2   4  33       59.73       99.14     47.09 o 
   3   4  33       20.60       29.00     35.05 o 
   4   4  33        0.10       31.68     33.11 o 
   0   5  33      292.62      364.27     66.69 o 
   1   5  33      111.79      131.10     27.27 o 
   2   5  33       45.12       51.16     30.92 o 
   3   5  33      106.28       85.65     63.25 o 
   4   5  33       92.01      133.04     21.95 o 
   0   6  33       44.87       68.14     24.33 o 
   1   6  33        3.98        4.71     16.87 o 
   2   6  33        0.89       -7.46     16.12 o 
   3   6  33       39.17       90.90     38.28 o 
   4   6  33       19.92        6.75     45.99 o 
   0   7  33       27.39       60.10     24.06 o 
   1   7  33       97.77      137.36     29.34 o 
   2   7  33       33.11       14.15     21.04 o 
   3   7  33       47.48       34.62     28.83 o 
   4   7  33       30.34       47.51     21.91 o 
   0   8  33       13.94       24.81     15.77 o 
   1   8  33        3.65       30.37     14.81 o 
   2   8  33        4.95       -4.59     10.05 o 
   3   8  33       65.16       80.80     19.88 o 
   0   9  33      461.17      503.55     51.40 o 
   1   9  33        6.26      -16.22     16.22 o 
   2   9  33       34.71       18.94     15.34 o 
   3   9  33      106.62       94.76     19.23 o 
   0  10  33       31.56        8.61     16.16 o 
   1  10  33       23.75       35.24     17.08 o 
   2  10  33        0.68       -9.48     18.13 o 
   3  10  33       84.97       77.54     18.63 o 
   0  11  33       38.02      109.45     39.76 o 
   1  11  33      289.45      306.20     32.84 o 
   2  11  33       40.63       32.04     10.92 o 
   0  12  33      254.74      256.88     38.91 o 
   1  12  33       11.06       32.84     18.20 o 
   2  12  33      151.47      113.94     22.95 o 
   0  13  33       24.10       27.00     25.35 o 
   1  13  33       10.45        9.71     10.03 o 
   0   0  34       28.80       21.01     38.77 o 
   1   0  34       42.40       63.05     29.32 o 
   2   0  34       37.72      165.42     56.62 o 
   3   0  34       48.15       44.13     26.29 o 
   4   0  34        5.47       21.81     14.67 o 
   0   1  34        0.09       -5.64     19.84 o 
   1   1  34      151.44      151.45     33.57 o 
   2   1  34        1.62       16.11     30.31 o 
   3   1  34       15.10       -6.74     14.05 o 
   4   1  34      113.50      162.47     23.82 o 
   0   2  34      435.21      536.52     79.86 o 
   1   2  34       17.44        3.16     16.69 o 
   2   2  34        6.83       38.50     58.96 o 
   3   2  34       55.74       42.23     28.33 o 
   4   2  34       85.58      119.33     23.80 o 
   0   3  34       54.42       41.02     26.35 o 
   1   3  34       19.77       24.57     20.13 o 
   2   3  34       35.73      102.75     37.83 o 
   3   3  34       63.08      120.16     42.92 o 
   4   3  34       73.01       71.43     20.66 o 
   0   4  34        2.14      -24.49     24.49 o 
   1   4  34       33.02       10.59     24.64 o 
   2   4  34       28.93       72.16     43.71 o 
   3   4  34       12.35       21.51     23.59 o 
   4   4  34      120.77       99.57     23.40 o 
   0   5  34      150.33      166.95     38.24 o 
   1   5  34       43.26       48.97     18.32 o 
   2   5  34       53.49       22.59     28.56 o 
   3   5  34      154.62      204.63     47.01 o 
   4   5  34        1.87      -10.50     10.50 o 
   0   6  34       10.27        4.44     26.95 o 
   1   6  34       23.40        5.58     17.05 o 
   2   6  34       78.35      161.49     46.14 o 
   3   6  34       63.03      132.70     45.18 o 
   4   6  34      353.17      358.08    112.38 o 
   0   7  34        6.05       25.02     20.49 o 
   1   7  34      165.86      190.57     25.07 o 
   2   7  34       44.13       17.82     26.52 o 
   3   7  34        0.52       24.37     25.31 o 
   0   8  34       71.85      116.75     29.77 o 
   1   8  34      111.31       97.76     18.70 o 
   2   8  34       17.66       61.60     19.14 o 
   3   8  34        6.30      -20.62     20.62 o 
   0   9  34      149.64      184.24     26.64 o 
   1   9  34       69.52       81.18     19.39 o 
   2   9  34       51.55       24.93     19.75 o 
   3   9  34       13.28       18.39     17.20 o 
   0  10  34        0.86       26.30     19.29 o 
   1  10  34       33.82       18.61     13.58 o 
   2  10  34       43.72        2.21     13.01 o 
   0  11  34        0.95       21.28     14.63 o 
   1  11  34       17.18       30.84     13.84 o 
   2  11  34        7.31       23.23     20.77 o 
   0  12  34        6.78        5.55     25.06 o 
   1  12  34       21.86        9.42      8.65 o 
   1   0  35       19.23      -13.12     28.23 o 
   2   0  35        0.52        8.27     42.92 o 
   3   0  35       73.47       91.50     28.17 o 
   4   0  35       11.34       16.32     66.17 o 
   0   1  35      219.84      290.96     55.93 o 
   1   1  35       23.36       32.31     31.86 o 
   2   1  35        9.11      -19.10     33.48 o 
   3   1  35      167.63      198.05     33.14 o 
   4   1  35       60.18       49.82     28.78 o 
   0   2  35       31.67      -19.02     55.49 o 
   1   2  35       29.50       20.22     18.24 o 
   2   2  35       51.18       18.83     38.12 o 
   3   2  35       57.41       78.08     25.18 o 
   4   2  35      191.64      209.86     29.32 o 
   0   3  35       16.32       25.16     45.00 o 
   1   3  35      307.21      339.72     40.70 o 
   2   3  35       43.18      200.62     70.31 o 
   3   3  35       18.17       66.74     66.70 o 
   4   3  35      260.38      325.44     38.85 o 
   0   4  35      283.61      267.43     49.48 o 
   1   4  35        2.40       -1.57     13.08 o 
   2   4  35       27.35        1.04     30.01 o 
   3   4  35      127.03      189.34     43.42 o 
   4   4  35       13.85       17.41     11.79 o 
   0   5  35      138.95      127.57     29.92 o 
   1   5  35       31.62       44.13     21.02 o 
   2   5  35       49.60       61.71     31.93 o 
   3   5  35       16.72       46.04     28.50 o 
   0   6  35        6.37      -12.37     24.65 o 
   1   6  35      154.96      155.20     25.27 o 
   2   6  35       15.38       11.74     25.86 o 
   3   6  35        7.91      -16.89     16.89 o 
   0   7  35       41.24       54.33     17.90 o 
   1   7  35       23.48       13.62     13.71 o 
   2   7  35      103.68      114.36     49.96 o 
   3   7  35       10.59       22.41     16.99 o 
   0   8  35       68.71       46.95     14.13 o 
   1   8  35       75.49      123.45     24.88 o 
   2   8  35       21.54       16.43     19.20 o 
   3   8  35       32.31       24.08     36.20 o 
   0   9  35       58.36       95.50     31.30 o 
   1   9  35      190.03      146.38     25.48 o 
   2   9  35       50.43       43.77     13.96 o 
   0  10  35       84.67       70.70     24.67 o 
   1  10  35        7.26       -7.01     10.16 o 
   2  10  35       41.36       46.45     17.14 o 
   0  11  35        0.62       18.73     43.43 o 
   1  11  35       38.42       33.17     10.67 o 
   0   0  36      622.86      691.60    111.81 o 
   1   0  36       89.71       85.20     27.22 o 
   2   0  36       11.42       31.24     35.49 o 
   3   0  36        4.02        2.80     24.98 o 
   0   1  36      302.24      357.47     54.75 o 
   1   1  36       49.60       22.00     25.11 o 
   2   1  36       78.73      104.21     35.16 o 
   3   1  36        0.04       16.82     14.75 o 
   0   2  36      241.30      298.25     54.96 o 
   1   2  36      483.95      548.59     52.28 o 
   2   2  36      186.76      300.77     57.65 o 
   3   2  36       27.57       30.72     22.18 o 
   0   3  36       91.01       75.82     26.42 o 
   1   3  36       34.08       66.84     18.06 o 
   2   3  36       19.99       31.53     26.92 o 
   3   3  36       85.16      100.36     24.02 o 
   0   4  36      681.18     1030.62    112.53 o 
   1   4  36       36.44       34.07     15.04 o 
   2   4  36       38.48       52.90     27.63 o 
   3   4  36      186.90      153.87     36.85 o 
   0   5  36      109.56      185.71     40.61 o 
   1   5  36      267.75      290.91     32.29 o 
   2   5  36        3.00       14.28     20.43 o 
   3   5  36       86.16       71.53     39.30 o 
   0   6  36        0.37       15.03     19.68 o 
   1   6  36        7.49       12.95     22.61 o 
   2   6  36       49.19       28.23     25.56 o 
   3   6  36       12.20       14.18     28.75 o 
   0   7  36      163.34      172.68     29.94 o 
   1   7  36        0.15      -12.83     14.16 o 
   2   7  36       32.04       13.14     14.36 o 
   0   8  36       98.65       64.26     23.95 o 
   1   8  36       42.45       29.65     13.17 o 
   2   8  36       12.79      -19.76     19.76 o 
   0   9  36        0.02       -6.15     12.63 o 
   1   9  36       29.80        3.02     32.66 o 
   0  10  36      299.96      249.45     64.74 o 
   1   0  37      742.02      785.48    133.62 o 
   2   0  37       16.89       55.79     35.53 o 
   3   0  37        0.07       27.02     26.61 o 
   0   1  37      397.25      419.27     71.87 o 
   1   1  37      685.02      795.49     52.79 o 
   2   1  37       45.28       15.22     31.68 o 
   3   1  37       65.01       98.25     28.01 o 
   0   2  37       94.43      126.42     34.58 o 
   1   2  37       59.76       94.55     41.64 o 
   2   2  37       11.85       36.37     27.49 o 
   3   2  37        8.88        2.84     13.87 o 
   0   3  37      358.27      492.10     62.97 o 
   1   3  37      106.19      137.43     27.13 o 
   2   3  37       37.12        6.76     49.12 o 
   3   3  37       72.09      106.90     45.02 o 
   0   4  37       16.87       38.32     20.07 o 
   1   4  37      148.81      165.02     30.09 o 
   2   4  37       23.53       37.34     32.81 o 
   3   4  37        0.64       31.14     15.52 o 
   0   5  37        1.50      -17.92     17.92 o 
   1   5  37        1.31       28.07     15.34 o 
   2   5  37       41.15       70.73     27.20 o 
   0   6  37       44.99       35.27     14.14 o 
   1   6  37       30.16       15.51     13.51 o 
   2   6  37       39.28       30.30     35.43 o 
   0   7  37       42.67       10.72     15.18 o 
   1   7  37        4.57       -5.16     24.69 o 
   2   7  37       26.71       17.98     27.87 o 
   0   8  37       17.63        8.72     11.17 o 
   1   8  37       24.78       14.82     19.77 o 
   0   9  37       11.82       -6.50     11.47 o 
   0   0  38     1024.38     1584.16    144.23 o 
   1   0  38      213.08      332.30    105.32 o 
   2   0  38       44.73       75.24     35.82 o 
   0   1  38       42.87       53.84     28.99 o 
   1   1  38      307.11      383.18     38.07 o 
   2   1  38       39.66       74.30     24.66 o 
   0   2  38      150.90      193.34     37.18 o 
   1   2  38      126.10      105.35     28.67 o 
   2   2  38       85.91      119.49     32.79 o 
   0   3  38      180.54      190.04     37.15 o 
   1   3  38       99.96       98.44     20.37 o 
   2   3  38      159.60      222.92     61.82 o 
   0   4  38        0.03        1.32     28.56 o 
   1   4  38      106.37      103.84     38.02 o 
   2   4  38       10.67       28.30     33.84 o 
   0   5  38       30.45        8.98     17.13 o 
   1   5  38       23.48       32.74     12.47 o 
   2   5  38       12.18        9.08     11.84 o 
   0   6  38       33.20       29.09     18.42 o 
   1   6  38       10.21      -10.29     12.54 o 
   0   7  38        0.98       -8.81     24.24 o 
   1   0  39       36.58       75.23     35.10 o 
   2   0  39       41.43      108.23     45.30 o 
   0   1  39       24.24       23.89     17.11 o 
   1   1  39       33.49        4.70     34.89 o 
   0   2  39        0.03       -0.64     13.41 o 
   1   2  39       29.65        6.51      9.50 o 
   0   3  39       68.67      110.97     29.77 o 
   1   3  39       69.89       65.31     40.39 o 
   0   4  39      112.92      132.30     32.32 o 
   1   4  39      449.86      521.45    192.15 o 
   0   5  39        7.79        0.27     10.78 o 
   0   0  40       76.26      113.86     32.52 o 
   0   1  40       26.54       40.63     23.99 o 
                                                 
